# Supplementary material for: Cycling Promotion and Non-Communicable Disease Prevention: Health Impact Assessment and Economic Evaluation of Cycling to Work or School in Florence
Source: PLoS One. 2015 Apr 30;10(4):e0125491. doi: 10.1371/journal.pone.0125491 (PMC4415918; doi:10.1371/journal.pone.0125491)
Supplement: S1 File — (XLS) [file pone.0125491.s004.xls]

## Sheet: AMI
Acute Myocardial Infarction (AMI) model																																											2° year following AMI
year	new regular commuter cyclists at full effect	time needed to reach full level of cycling (% new cyclists per year)	new regular commuter cyclists by year	% enjoying better health due to regular cycling	# enjoying better health due to regular cycling	AMI incidence rate	AMI hospitalization rate	AMI out-of-hospital mortality	expected AMI in cyclists enjoying better health	AMI prevented in cyclists enjoying better health	expected AMI hospitalizations in cyclists enjoying better health	expected out-of-hospital AMI deaths in cyclists enjoying better health	out-of-hospital AMI deaths prevented in cyclists enjoying better health	all-cause mortality in the general population	expected all-cause deaths (as in general population)	expected to survive all-cause mortality (as in general population)	preventable fraction	Time needed for health benefits to build up (increment of 20% in benefits each year)	preventable fraction corrected by year of cycling	AMI hospitalizations prevented in cyclists enjoying better health	Hospitalization & 1° month direct cost per patient	Hospitalization & 1° month savings	yearly discount rate	discount rate application	Hospitalization & 1° month discounted direct cost per patient	Hospitalization & 1° month discounted savings	28-day mortality	deaths within 28 days following AMI prevented	AMI cases who survived the first 28 days prevented	2-12° month mortality	AMI cases who survived the first year prevented	2-12° month direct cost per individual	2-12° month savings (individuals who survived 2-12° month following AMI)	discount rate application	2-12° month discounted direct cost per individual	2-12° month discounted savings (individuals who survived 2-12° month following AMI)	deaths within 2-12 months following AMI prevented	2-12° month direct cost per individual who died within 2-12 months following AMI	2-12° month savings (individuals who died within 2-12° month following AMI)	discount rate application	2-12° month discounted direct cost per individual who died within 2-12 months following AMI	2-12° month disocunted savings (individuals who died within 2-12° month following AMI)	Heart failure (HF) incidence in the 1° year following AMI	HF cases in the 1° year following AMI prevented	AMI cases who survived the 1° year without HF prevented	mortality in the 2-5° year following AMI	AMI cases who survived the 2° year prevented	AMI direct cost per individual per year, 2-10° year following AMI	2° year savings (individuals who survived 2° year following AMI)
2013	17292	0.5	8646	0.75	6484.5	0.002763	0.002032	0.000731	17.9167	0.645	13.1765	4.74017	0.170646	0.00356948	0.00230232	0.642698	0.18	0.2	0.036	0.474354	6290	2983.69	0.05	314.5		2983.69	0.042	0.0199229	0.454431	0.036	0.438072	9540	4179.2	477		4179.2	0.0163595	4770	78.0349	238.5		78.0349	0.179			0.017		2180
2014	17292	1	17292	0.75	12969	0.002763	0.002032	0.000731	35.8333	2.58	26.353	9.48034	0.682584	0.00356948	0.0115034	3.2112	0.18	0.4	0.072	1.89742	6290	11934.8	0.05	298.775	5975.5	11338	0.042	0.0796915	1.81773	0.036	1.75229	9540	16716.8	453.15	9063	15881	0.0654381	4770	312.14	226.575	4531.5	296.533	0.179	0.313659	1.43863	0.017	1.41417	2180	3082.89
2015	17292	1	17292	0.75	12969	0.002763	0.002032	0.000731	35.8333	3.87	26.353	9.48034	1.02388	0.00356948	0.0252762	7.05592	0.18	0.6	0.108	2.84612	6290	17902.1	0.05	283.836	5676.73	16156.7	0.042	0.119537	2.72659	0.036	2.62843	9540	25075.2	430.493	8609.85	22630.4	0.0981572	4770	468.21	215.246	4304.93	422.559	0.179	0.470489	2.15794	0.017	2.12126	2180	4624.34
2016	17292	1	17292	0.75	12969	0.002763	0.002032	0.000731	35.8333	5.16	26.353	9.48034	1.36517	0.00356948	0.0436045	12.1723	0.18	0.8	0.144	3.79483	6290	23869.5	0.05	269.644	5392.89	20465.1	0.042	0.159383	3.63545	0.036	3.50457	9540	33433.6	408.968	8179.36	28665.2	0.130876	4770	624.28	204.484	4089.68	535.242	0.179	0.627319	2.87726	0.017	2.82834	2180	6165.79
2017	17292	1	17292	0.75	12969	0.002763	0.002032	0.000731	35.8333	6.45	26.353	9.48034	1.70646	0.00356948	0.066472	18.5558	0.18	1	0.18	4.74354	6290	29836.9	0.05	256.162	5123.24	24302.3	0.042	0.199229	4.54431	0.036	4.38072	9540	41792	388.519	7770.39	34039.9	0.163595	4770	780.349	194.26	3885.19	635.599	0.179	0.784148	3.59657	0.017	3.53543	2180	7707.23
2018	17292	1	17292	0.75	12969	0.002763	0.002032	0.000731	35.8333	6.45	26.353	9.48034	1.70646	0.00356948	0.0892579	24.9166	0.18	1	0.18	4.74354	6290	29836.9	0.05	243.354	4867.08	23087.2	0.042	0.199229	4.54431	0.036	4.38072	9540	41792	369.094	7381.87	32337.9	0.163595	4770	780.349	184.547	3690.94	603.819	0.179	0.784148	3.59657	0.017	3.53543	2180	7707.23
2019	17292	1	17292	0.75	12969	0.002763	0.002032	0.000731	35.8333	6.45	26.353	9.48034	1.70646	0.00356948	0.111962	31.2546	0.18	1	0.18	4.74354	6290	29836.9	0.05	231.186	4623.73	21932.8	0.042	0.199229	4.54431	0.036	4.38072	9540	41792	350.639	7012.78	30721	0.163595	4770	780.349	175.319	3506.39	573.628	0.179	0.784148	3.59657	0.017	3.53543	2180	7707.23
2020	17292	1	17292	0.75	12969	0.002763	0.002032	0.000731	35.8333	6.45	26.353	9.48034	1.70646	0.00356948	0.134586	37.57	0.18	1	0.18	4.74354	6290	29836.9	0.05	219.627	4392.54	20836.2	0.042	0.199229	4.54431	0.036	4.38072	9540	41792	333.107	6662.14	29184.9	0.163595	4770	780.349	166.553	3331.07	544.947	0.179	0.784148	3.59657	0.017	3.53543	2180	7707.23
2021	17292	1	17292	0.75	12969	0.002763	0.002032	0.000731	35.8333	6.45	26.353	9.48034	1.70646	0.00356948	0.157129	43.8629	0.18	1	0.18	4.74354	6290	29836.9	0.05	208.646	4172.91	19794.4	0.042	0.199229	4.54431	0.036	4.38072	9540	41792	316.452	6329.03	27725.7	0.163595	4770	780.349	158.226	3164.52	517.7	0.179	0.784148	3.59657	0.017	3.53543	2180	7707.23
2022	17292	1	17292	0.75	12969	0.002763	0.002032	0.000731	35.8333	6.45	26.353	9.48034	1.70646	0.00356948	0.179591	50.1333	0.18	1	0.18	4.74354	6290	29836.9	0.05	198.213	3964.27	18804.7	0.042	0.199229	4.54431	0.036	4.38072	9540	41792	300.629	6012.58	26339.4	0.163595	4770	780.349	150.314	3006.29	491.815	0.179	0.784148	3.59657	0.017	3.53543	2180	7707.23
										50.955	250.354		13.481		0.821684					37.474		235711				179701		1.57391	35.9001		34.6077		330157			251705	1.2924		6164.76			4699.88		6.11636	28.0532		27.5763		60116.4
RESULTS
# AMI prevented, 10-year period	50.955			savings from the public healthcare payer’s perspective, 10-year period (€, 2013 value)			1.01445e+06
# AMI deaths prevented, 10-year period	18.9756			discounted savings from the public healthcare payer’s perspective, 10-year period (€, 2013 value)			753697
# HF prevented, 10-year period	7.23909
MODEL INPUTS AND PARAMETERS
							% new cyclists per year
new regular commuter cyclists at full effect		17292		time needed to reach full level of cycling		1 year	1° year	2-10° year
							0.5	1
new regular commuter cyclists enjoying better health due to regular cycling		0.75		time needed for health benefits to build up		5 years, with an increment of 20% in benefits each year
HR among regular commuter cyclists - Hoevenaar-Bloom et al. 2011 [39]		0.82		yearly discount rate		0.05
AMI - Regional Health Agency of Tuscany, 2006-2008 [37]				Average annual cost per patient, healthcare direct costs (€, 2013 value)
Age-and sex-standardised incidence rate		0.002763		AMI	Hospitalization & 1° month [46]	2-12° months [46]	2-10° year [47]
Age-and sex-standardised hospitalization rate		0.002032			6290	9540	2180
Age-and sex-standardised out-of-hospital mortality		0.000731		HF	1-10° year [49]
					4035
ISTAT, Tuscany 2010 [42]
Age- and sex-specific all-cause mortality in Tuscany residents 20-74 years		0.00356948
[truncated: 205 more columns]

## Sheet: stroke
Stroke model
year	new regular commuter cyclists at full effect	time needed to reach full level of cycling (% new cyclists per year)	new regular commuter cyclists by year	% enjoying better health due to regular cycling	# enjoying better health due to regular cycling	stroke incidence rate	stroke hospitalization rate	stroke out-of-hospital mortality	expected strokes in cyclists enjoying better health	strokes prevented in cyclists enjoying better health	expected stroke hospitalizations in cyclists enjoying better health	expected out-of-hospital stroke deaths in cyclists enjoying better health	out-of-hospital stroke deaths prevented in cyclists enjoying better health	all-cause mortality in the general population	expected all-cause deaths (as in general population)	expected to survive all-cause mortality (as in general population)	preventable fraction	Time needed for health benefits to build up (increment of 20% in benefits each year)	preventable fraction corrected by year of cycling	strokes hospitalizations prevented in cyclists enjoying better health	Hospitalization & 1° month direct cost per patient	Hospitalization & 1° month savings	yearly discount rate	discount rate application	Hospitalization & 1° month discounted direct cost per patient	Hospitalization & 1° month discounted savings	28-day mortality	deaths within 28 days following stroke prevented	stroke cases who survived the first 28 days prevented	2-6° month mortality	stroke cases who survived the first 6 months prevented	2-6° month direct cost per individual	2-6° month savings (individuals who survived 2-6° month following stroke)	discount rate application	2-6° month discounted direct cost per individual	2-6° month discounted savings (individuals who survived 2-6° month following stroke)	deaths within 2-6 months following stroke prevented	2-6° month direct cost per individual who died within 2-6 months following stroke	2-6° month savings (individuals who died within 2-6° month following stroke)	discount rate application	2-6° month discounted direct cost per individual who died within 2-6 months following stroke	2-6° month disocunted savings (individuals who died within 2-6° month following stroke)	stroke cases who survived the first 6 months prevented	6-12° month mortality	stroke cases who survived the first year prevented	6-12° month direct cost per individual	6-12° month savings (individuals who survived 6-12° month following stroke)	discount rate application	6-12° month discounted direct cost per individual
2013	17292	0.5	8646	0.75	6484.5	0.002755	0.002459	0.000296	17.8648	0.643133	15.9454	1.91941	0.0690988	0.00356948	0.00229565	0.640837	0.18	0.2	0.036	0.574034	4220	2422.42	0.05	211		2422.42	0.102	0.0585515	0.515482	0.052	0.488677	3715	1815.44	185.75		1815.44	0.0268051	1857.5	49.7904	92.875		49.7904	0.488677	0.024	0.476949	1945	927.666	97.25
2014	17292	1	17292	0.75	12969	0.002755	0.002459	0.000296	35.7296	2.57253	31.8908	3.83882	0.276395	0.00356948	0.0114701	3.2019	0.18	0.4	0.072	2.29614	4220	9689.69	0.05	200.45	4009	9205.21	0.102	0.234206	2.06193	0.052	1.95471	3715	7261.75	176.463	3529.25	6898.66	0.10722	1857.5	199.162	88.2313	1764.62	189.204	1.95471	0.024	1.9078	1945	3710.66	92.3875	1847.75
2015	17292	1	17292	0.75	12969	0.002755	0.002459	0.000296	35.7296	3.8588	31.8908	3.83882	0.414593	0.00356948	0.025203	7.03549	0.18	0.6	0.108	3.4442	4220	14534.5	0.05	190.428	3808.55	13117.4	0.102	0.351309	3.09289	0.052	2.93206	3715	10892.6	167.639	3352.79	9830.59	0.160831	1857.5	298.743	83.8197	1676.39	269.615	2.93206	0.024	2.86169	1945	5566	87.7681	1755.36
2016	17292	1	17292	0.75	12969	0.002755	0.002459	0.000296	35.7296	5.14506	31.8908	3.83882	0.552791	0.00356948	0.0434782	12.1371	0.18	0.8	0.144	4.59227	4220	19379.4	0.05	180.906	3618.12	16615.4	0.102	0.468412	4.12386	0.052	3.90942	3715	14523.5	159.257	3185.15	12452.1	0.214441	1857.5	398.324	79.6287	1592.57	341.513	3.90942	0.024	3.81559	1945	7421.33	83.3797	1667.59
2017	17292	1	17292	0.75	12969	0.002755	0.002459	0.000296	35.7296	6.43133	31.8908	3.83882	0.690988	0.00356948	0.0662795	18.5021	0.18	1	0.18	5.74034	4220	24224.2	0.05	171.861	3437.22	19730.8	0.102	0.585515	5.15482	0.052	4.88677	3715	18154.4	151.295	3025.89	14786.8	0.268051	1857.5	497.904	75.6473	1512.95	405.546	4.88677	0.024	4.76949	1945	9276.66	79.2107	1584.21
2018	17292	1	17292	0.75	12969	0.002755	0.002459	0.000296	35.7296	6.43133	31.8908	3.83882	0.690988	0.00356948	0.0889994	24.8444	0.18	1	0.18	5.74034	4220	24224.2	0.05	163.268	3265.36	18744.2	0.102	0.585515	5.15482	0.052	4.88677	3715	18154.4	143.73	2874.6	14047.5	0.268051	1857.5	497.904	71.8649	1437.3	385.269	4.88677	0.024	4.76949	1945	9276.66	75.2502	1505
2019	17292	1	17292	0.75	12969	0.002755	0.002459	0.000296	35.7296	6.43133	31.8908	3.83882	0.690988	0.00356948	0.111638	31.1641	0.18	1	0.18	5.74034	4220	24224.2	0.05	155.104	3102.09	17807	0.102	0.585515	5.15482	0.052	4.88677	3715	18154.4	136.543	2730.87	13345.1	0.268051	1857.5	497.904	68.2717	1365.43	366.006	4.88677	0.024	4.76949	1945	9276.66	71.4877	1429.75
2020	17292	1	17292	0.75	12969	0.002755	0.002459	0.000296	35.7296	6.43133	31.8908	3.83882	0.690988	0.00356948	0.134196	37.4613	0.18	1	0.18	5.74034	4220	24224.2	0.05	147.349	2946.98	16916.7	0.102	0.585515	5.15482	0.052	4.88677	3715	18154.4	129.716	2594.32	12677.9	0.268051	1857.5	497.904	64.8581	1297.16	347.705	4.88677	0.024	4.76949	1945	9276.66	67.9133	1358.27
2021	17292	1	17292	0.75	12969	0.002755	0.002459	0.000296	35.7296	6.43133	31.8908	3.83882	0.690988	0.00356948	0.156674	43.7359	0.18	1	0.18	5.74034	4220	24224.2	0.05	139.982	2799.63	16070.8	0.102	0.585515	5.15482	0.052	4.88677	3715	18154.4	123.23	2464.61	12044	0.268051	1857.5	497.904	61.6152	1232.3	330.32	4.88677	0.024	4.76949	1945	9276.66	64.5176	1290.35
2022	17292	1	17292	0.75	12969	0.002755	0.002459	0.000296	35.7296	6.43133	31.8908	3.83882	0.690988	0.00356948	0.179071	49.9882	0.18	1	0.18	5.74034	4220	24224.2	0.05	132.983	2659.65	15267.3	0.102	0.585515	5.15482	0.052	4.88677	3715	18154.4	117.069	2341.38	11441.8	0.268051	1857.5	497.904	58.5344	1170.69	313.804	4.88677	0.024	4.76949	1945	9276.66	61.2918	1225.84
										50.8075			5.45881		0.819305					45.3487		191371				145897		4.62556	40.7231		38.6055		143419			109340	2.1176		3933.45			2998.77	38.6055		37.679		73285.6
RESULTS
# stroke prevented, 10-year period	50.8075			savings from the public healthcare payer’s perspective, 10-year period (€, 2013 value)			717879
# stroke deaths prevented, 10-year period	18.8332			discounted savings from the public healthcare payer’s perspective, 10-year period (€, 2013 value)			540044
MODEL INPUTS AND PARAMETERS
							% new cyclists per year
new regular commuter cyclists at full effect		17292		time needed to reach full level of cycling		1 year	1° year	2-10° year
							0.5	1
new regular commuter cyclists enjoying better health due to regular cycling		0.75		time needed for health benefits to build up		5 years, with an increment of 20% in benefits each year
HR among regular commuter cyclists - Hoevenaar-Bloom et al. 2011 [39]		0.82		yearly discount rate		0.05
Stroke - Regional Health Agency of Tuscany, 2006-2008 [37]				Average annual cost per patient, healthcare direct costs (€, 2013 value)
Age-and sex-standardised incidence rate		0.002755		stroke	Hospitalization & 1° month [48]	2-6° months [48]	2-12° months [48]	2° year [48]	3-10° year [47]
Age-and sex-standardised hospitalization rate		0.002459			4220	3715	1945	2470	1500
Age-and sex-standardised out-of-hospital mortality		0.000296
ISTAT, Tuscany 2010 [42]
Age- and sex-specific all-cause mortality in Tuscany residents 20-74 years		0.00356948
[truncated: 135 more columns]

## Sheet: type 2 diabetes
type 2 diabetes model
year	new regular commuter cyclists at full effect	time needed to reach full level of cycling (% new cyclists per year)	new regular commuter cyclists by year	% enjoying better health due to regular cycling	# enjoying better health due to regular cycling	type 2 diabetes incidence rate	expected type 2 diabetes cases in cyclists enjoying better health	preventable fraction	Time needed for health benefits to build up (increment of 20% in benefits each year)	preventable fraction corrected by year of cycling	type 2 diabetes cases prevented in cyclists enjoying better health	all-cause mortality in individuals with type 2 diabetes	expected all-cause deaths in type 2 diabetes prevented cases	all-cause mortality in the general population	expected all-cause deaths (as in general population)	expected to survive all-cause mortality (as in general population)	type 2 diabetes cases prevented who survived each year	type 2 diabetes direct cost per individual per year	type 2 diabetes savings (individuals who survived each year)	yearly discount rate	discount rate application	type 2 diabetes discounted direct cost per individual per year	type 2 diabetes discounted savings (individuals who survived each year)	type 2 diabetes direct cost per individual who died per year	type 2 diabetes savings (individuals who died each year)	discount rate application	type 2 diabetes discounted direct cost per individual who died per year	type 2 diabetes discounted savings (individuals who died each year)	total savings	total discounted savings
2013	17292	0.5	8646	0.75	6484.5	0.0076	49.2822	0.36	0.2	0.072	3.54832	0.00669462	0.0237546	0.00356948	0.0126657	3.53565	3.52456	3015	10626.6	0.05	150.75		10626.6	1507.5	35.8101	75.375		35.8101	10662.4	10662.4
2014	17292	1	17292	0.75	12969	0.0076	98.5644	0.36	0.4	0.144	14.1933	0.00669462	0.118614	0.00356948	0.063283	17.6656	17.5992	3015	53061.7	0.05	143.213	2864.25	50408.6	1507.5	178.811	71.6063	1432.12	169.87	53240.5	50578.4
2015	17292	1	17292	0.75	12969	0.0076	98.5644	0.36	0.6	0.216	21.2899	0.00669462	0.260348	0.00356948	0.139051	38.8165	38.6288	3015	116466	0.05	136.052	2721.04	105110	1507.5	392.475	68.0259	1360.52	354.208	116858	105465
2016	17292	1	17292	0.75	12969	0.0076	98.5644	0.36	0.8	0.288	28.3865	0.00669462	0.448642	0.00356948	0.23988	66.9632	66.5667	3015	200699	0.05	129.249	2584.99	172074	1507.5	676.328	64.6246	1292.49	579.867	201375	172654
2017	17292	1	17292	0.75	12969	0.0076	98.5644	0.36	1	0.36	35.4832	0.00669462	0.683185	0.00356948	0.36568	102.081	101.367	3015	305621	0.05	122.787	2455.74	248930	1507.5	1029.9	61.3934	1227.87	838.861	306650	249769
2018	17292	1	17292	0.75	12969	0.0076	98.5644	0.36	1	0.36	35.4832	0.00669462	0.916158	0.00356948	0.491031	137.073	135.934	3015	409840	0.05	116.647	2332.95	317126	1507.5	1381.11	58.3237	1166.47	1068.68	411221	318195
2019	17292	1	17292	0.75	12969	0.0076	98.5644	0.36	1	0.36	35.4832	0.00669462	1.14757	0.00356948	0.615935	171.94	170.269	3015	513362	0.05	110.815	2216.3	377368	1507.5	1729.96	55.4076	1108.15	1271.68	515092	378640
2020	17292	1	17292	0.75	12969	0.0076	98.5644	0.36	1	0.36	35.4832	0.00669462	1.37744	0.00356948	0.740393	206.683	204.375	3015	616191	0.05	105.274	2105.49	430309	1507.5	2076.48	52.6372	1052.74	1450.09	618267	431759
2021	17292	1	17292	0.75	12969	0.0076	98.5644	0.36	1	0.36	35.4832	0.00669462	1.60576	0.00356948	0.864407	241.302	238.253	3015	718331	0.05	100.011	2000.21	476556	1507.5	2420.68	50.0053	1000.11	1605.93	720752	478162
2022	17292	1	17292	0.75	12969	0.0076	98.5644	0.36	1	0.36	35.4832	0.00669462	1.83256	0.00356948	0.987978	275.797	271.903	3015	819788	0.05	95.0101	1900.2	516671	1507.5	2762.58	47.505	950.101	1741.11	822551	518412
											280.317		8.41403		4.5203				3.76399e+06				2.70518e+06		12684.1			9116.11	3.77667e+06	2.7143e+06
RESULTS
# type 2 diabetes prevented, 10-year period	280.317			savings from the public healthcare payer’s perspective, 10-year period (€, 2013 value)			3.77667e+06
# type 2 diabetes deaths prevented, 10-year period	3.89372			discounted savings from the public healthcare payer’s perspective, 10-year period (€, 2013 value)			2.7143e+06
MODEL INPUTS AND PARAMETERS
							% new cyclists per year
new regular commuter cyclists at full effect		17292		time needed to reach full level of cycling		1 year	1° year	2-10° year
							0.5	1
new regular commuter cyclists enjoying better health due to regular cycling		0.75		time needed for health benefits to build up		5 years, with an increment of 20% in benefits each year
HR among regular commuter cyclists - Hu et al. 2003 [38]		0.64		yearly discount rate		0.05
Type 2 diabetes - Bonora et al. 2004 [36]				Average annual cost per patient, healthcare direct costs (€, 2013 value)
Age-and sex-standardised incidence rate		0.0076		type 2 diabetes	1-10° year [45]
					3015
ISTAT, Tuscany 2010 [42]
Age- and sex-specific all-cause mortality in Tuscany residents 20-74 years		0.00356948
