# Supplementary material for: Cycling Promotion and Non-Communicable Disease Prevention: Health Impact Assessment and Economic Evaluation of Cycling to Work or School in Florence
Source: PLoS One. 2015 Apr 30;10(4):e0125491. doi: 10.1371/journal.pone.0125491 (PMC4415918; doi:10.1371/journal.pone.0125491)
Supplement: S2 File — (XLS) [file pone.0125491.s005.xls]

## Sheet: Sheet1
year_event	interval_event_to_death	year_hf	year_death	out_hosp_death	hospitalization
2001	211		2001	0	1
2001	30		2001	0	1
2001	56		2001	0	1
2001	0		2001	1	0
2001	0		2001	1	0
2001	0		2001	1	0
2001	717		2003	0	1
2001	0		2001	1	0
2001	57		2001	0	1
2001	5		2001	0	1
2001	1		2001	0	1
2001	0		2001	1	0
2001	0		2001	1	0
2001				0	1
2001	0		2001	1	0
2001	12		2001	0	1
2001	10		2001	0	1
2001	79		2001	0	1
2001	33		2001	0	1
2001	0		2001	1	0
2001	2		2001	0	1
2001	18		2001	0	1
2001	937		2003	0	1
2001	0		2001	1	0
2001	15		2001	0	1
2001	0		2001	1	0
2001	202		2001	0	1
2001	0		2001	1	0
2001	8		2001	0	1
2001	0		2001	1	0
2001	8		2001	0	1
2001	0		2001	1	0
2001	0		2001	1	0
2001	0		2001	0	1
2001	0		2001	1	0
2001	0		2001	1	0
2001	0		2001	1	0
2001	201		2001	0	1
2001	1		2001	0	1
2001	0		2001	0	1
2001	3		2001	0	1
2001	0		2001	1	0
2001	0		2001	1	0
2001	0		2001	1	0
2001	0		2001	1	0
2001				0	1
2001	234		2001	0	1
2001	4		2001	0	1
2001	0		2001	1	0
2001	0		2001	1	0
2001	0		2001	1	0
2001	440		2002	0	1
2001	17		2001	0	1
2001	0		2001	1	0
2001	0		2001	1	0
2001	0		2001	1	0
2001	5		2001	0	1
2001	0		2001	1	0
2001	14		2001	0	1
2001	0		2001	1	0
2001	2		2001	0	1
2001	0		2001	1	0
2001	0		2001	1	0
2001	0		2001	1	0
2001	0		2001	1	0
2001	3		2001	0	1
2001	0		2001	1	0
2001	0		2001	1	0
2001	0		2001	1	0
2001	0		2001	1	0
2001	0		2001	1	0
2001	0		2001	1	0
2001	0		2001	1	0
2001	297		2001	0	1
2001	12		2001	0	1
2001	9		2001	0	1
2001	0		2001	1	0
2001	0		2001	1	0
2001	229		2001	0	1
2001	72		2001	0	1
2001	1		2001	0	1
2001	143		2001	0	1
2001	0		2001	1	0
2001				0	1
2001	62		2001	0	1
2001	15		2001	0	1
2001	0		2001	1	0
2001				1	0
2001				0	1
2001	0		2001	1	0
2001	0		2001	1	0
2001	6		2001	0	1
2001				0	1
2001	0		2001	1	0
2001	0		2001	1	0
2001	0		2001	1	0
2001	0		2001	1	0
2001	3		2001	0	1
2001	0		2001	0	1
2001	0		2001	1	0
2001	1		2001	0	1
2001	1632		2005	0	1
2001	0		2001	1	0
2001	10		2001	0	1
2001				0	1
2001	0		2001	1	0
2001	0		2001	1	0
2001	0		2001	1	0
2001	0		2001	1	0
2001	0		2001	1	0
2001	1		2001	0	1
2001	0		2001	0	1
2001	115		2001	0	1
2001				0	1
2001	11		2001	0	1
2001	1		2001	0	1
2001	0		2001	1	0
2001		2003		0	1
2001	0		2001	1	0
2001	0		2001	1	0
2001	0		2001	1	0
2001	59		2001	0	1
2001	162		2001	0	1
2001	0		2001	1	0
2001	4		2001	0	1
2001				0	1
2001	0		2001	1	0
2001	13		2001	0	1
2001	0		2001	1	0
2001	13		2001	0	1
2001	99		2001	0	1
2001	6		2001	0	1
2001	0		2001	1	0
2001	0		2001	1	0
2001	0		2001	1	0
2001	1		2001	0	1
2001	0		2001	1	0
2001	0		2001	1	0
2001	289		2001	0	1
2001	0		2001	1	0
2001	0		2001	1	0
2001	0		2001	1	0
2001				0	1
2001	0		2001	1	0
2001	0		2001	1	0
2001	22		2001	0	1
2001	0		2001	1	0
2001	9		2001	0	1
2001				0	1
2001	0		2001	1	0
2001	0		2001	1	0
2001	16		2001	0	1
2001	5		2001	0	1
2001	0		2001	1	0
2001	0		2001	1	0
2001	0		2001	1	0
2001	0		2001	1	0
2001				0	1
2001	1		2001	0	1
2001				0	1
2001	64		2001	0	1
2001	42		2001	0	1
2001	5		2001	0	1
2001	21		2001	0	1
2001	0		2001	0	1
2001	2		2001	0	1
2001	107		2001	0	1
2001	0		2001	1	0
2001	0		2001	1	0
2001	0		2001	1	0
2001			2001	1	0
2001	0		2001	1	0
2001				0	1
2001	0		2001	1	0
2001				0	1
2001	0		2001	1	0
2001	0		2001	1	0
2001	0		2001	1	0
2001	4		2001	0	1
2001	3		2001	0	1
2001	9		2001	0	1
2001	0		2001	1	0
2001	0		2001	1	0
2001	0		2001	1	0
2001	3572	2001	2011	0	1
2001	0		2001	1	0
2001	1		2001	0	1
2001	0		2001	1	0
2001	0		2001	1	0
2001	0		2001	1	0
2001	0		2001	1	0
2001	0		2001	0	1
2001	8		2001	0	1
2001	585		2002	0	1
2001	0		2001	0	1
2001	0		2001	1	0
2001	0		2001	0	1
2001	0		2001	1	0
2001	0		2001	1	0
2001	0		2001	1	0
2001	0		2001	0	1
2001	9		2001	0	1
2001	0		2001	1	0
2001	26		2001	0	1
2001	0		2001	1	0
2001	3		2001	0	1
2001	0		2001	1	0
2001	5		2001	0	1
2001	0		2001	1	0
2001	6		2001	0	1
2001	0		2001	1	0
2001	0		2001	1	0
2001				0	1
2001	0		2001	1	0
2001				0	1
2001	0		2001	1	0
2001	10		2001	0	1
2001	0		2001	1	0
2001	851		2003	0	1
2001	0		2001	1	0
2001	3		2001	0	1
2001	50		2001	0	1
2001	0		2001	1	0
2001	275		2002	0	1
2001	1		2001	0	1
2001	0		2001	1	0
2001	0		2001	1	0
2001	0		2001	1	0
2001	32		2001	0	1
2001	0		2001	1	0
2001	0		2001	1	0
2001		2010		0	1
2001	0		2001	1	0
2001	0		2001	1	0
2001	0		2001	1	0
2001	0		2001	1	0
2001	2		2001	0	1
2001	0		2001	1	0
2001				0	1
2001	0		2001	1	0
2001	0		2001	1	0
2001	0		2001	1	0
2001	4		2001	0	1
2001	0		2001	1	0
2001	270		2001	0	1
2001				0	1
2001	0		2001	1	0
2001	0		2001	1	0
2001	63		2001	0	1
2001	0		2001	1	0
2001	0		2001	1	0
2001	1		2001	0	1
2001	4		2001	0	1
2001	0		2001	1	0
2001	0		2001	1	0
2001	8		2001	0	1
2001	0		2001	1	0
2001	0		2001	0	1
2001	0		2001	1	0
2001	0		2001	1	0
2001	0		2001	1	0
2001	0		2001	1	0
2001	0		2001	1	0
2001	0		2001	1	0
2001	0		2001	1	0
2001	61		2001	0	1
2001	3		2001	0	1
2001	8		2001	0	1
2001	14		2001	0	1
2001	0		2001	1	0
2001	0		2001	1	0
2001	0		2001	1	0
2001	86		2001	0	1
2001	0		2001	1	0
2001	0		2001	1	0
2001	0		2001	1	0
2001	3		2001	0	1
2001	0		2001	1	0
2001	0		2001	1	0
2001	0		2001	1	0
2001	0		2001	1	0
2001	1		2001	0	1
2001	0		2001	1	0
2001	0		2001	1	0
2001	0		2001	1	0
2001	49		2001	0	1
2001				0	1
2001	0		2001	1	0
2001	0		2001	1	0
2001	0		2001	1	0
2001	0		2001	1	0
2001				0	1
2001	0		2001	1	0
2001	0		2001	1	0
2001	0		2001	1	0
2001	0		2001	1	0
2001	0		2001	1	0
2001	2		2001	0	1
2001	0		2001	1	0
2001	42		2002	0	1
2001	10		2001	0	1
2001	0		2001	1	0
2001	0		2001	1	0
2001	0		2001	1	0
2001	0		2001	1	0
2001	729		2003	0	1
2001				0	1
2001	0		2001	1	0
2001				0	1
2001	0		2001	1	0
2001	0		2001	1	0
2001	0		2001	1	0
2001	0		2001	0	1
2001	0		2001	1	0
2001	1948		2006	0	1
2001	0		2001	1	0
2001	0		2001	1	0
2001	248		2001	0	1
2001	0		2001	1	0
2001	6		2001	0	1
2001				0	1
2001	13		2001	0	1
2001	0		2001	1	0
2001	0		2001	0	1
2001				0	1
2001	74		2001	0	1
2001	9		2001	0	1
2001	0		2001	1	0
2001	0		2001	1	0
2001	108		2001	0	1
2001	110		2002	0	1
2001				0	1
2001	2		2001	0	1
2001	8		2001	0	1
2001	0		2001	0	1
2001	149		2001	0	1
2001	0		2001	1	0
2001	0		2001	1	0
2001	2220		2007	0	1
2001	0		2001	1	0
2001	0		2001	1	0
2001	1		2001	0	1
2001	0		2001	1	0
2001	0		2001	1	0
2001	4		2001	0	1
2001	0		2001	1	0
2001	0		2001	1	0
2001	0		2001	1	0
2001	39		2001	0	1
2001	0		2001	1	0
2001			2001	1	0
2001	7		2001	0	1
2001	0		2001	1	0
2001	26		2001	0	1
2001	79		2002	0	1
2001	33		2001	0	1
2001	35		2001	0	1
2001	0		2001	1	0
2001	0		2001	1	0
2001	0		2001	1	0
2001	0		2001	1	0
2001	0		2001	1	0
2001	0		2001	1	0
2001	0		2001	0	1
2001	0		2001	1	0
2001	0		2001	1	0
2001	0		2001	1	0
2001	0		2001	1	0
2001				0	1
2001	0		2001	1	0
2001	2		2001	0	1
2001	1		2001	0	1
2001	51		2001	0	1
2001	4		2001	0	1
2001	0		2001	1	0
2001	0		2001	1	0
2001	101		2001	0	1
2001	0		2001	1	0
2001	0		2001	1	0
2001	3		2001	0	1
2001	0		2001	1	0
2001	0		2001	1	0
2001	0		2001	1	0
2001	59		2001	0	1
2001	30		2001	0	1
2001	1		2001	0	1
2001	0		2001	1	0
2001	0		2001	1	0
2001	0		2001	1	0
2001	0		2001	1	0
2001	22		2001	0	1
2001	4		2001	0	1
2001				0	1
2001	0		2001	1	0
2001	1		2001	0	1
2001	73		2001	0	1
2001	0		2001	1	0
2001				0	1
2001	0		2001	1	0
2001	0		2001	1	0
2001	0		2001	1	0
2001	0		2001	1	0
2001	0		2001	1	0
2001	0		2001	1	0
2001				0	1
2001	14		2001	0	1
2001	0		2001	1	0
2001	0		2001	1	0
2001	0		2001	1	0
2001	0		2001	1	0
2001	0		2001	1	0
2001	0		2001	1	0
2001	0		2001	0	1
2001	54		2001	0	1
2001	3		2001	0	1
2001	333		2002	0	1
2001	150		2001	0	1
2001	0		2001	1	0
2001	0		2001	0	1
2001	0		2001	1	0
2001	0		2001	1	0
2001	0		2001	1	0
2001	3		2001	0	1
2001	0		2001	1	0
2001	3		2001	0	1
2001	0		2001	1	0
2001	0		2001	1	0
2001	0		2001	1	0
2001	128		2001	0	1
2001	1		2001	0	1
2001	86		2001	0	1
2001	0		2001	1	0
2001	4		2001	0	1
2001	130		2001	0	1
2001	0		2001	1	0
2001	21		2001	0	1
2001	11		2001	0	1
2001	0		2001	1	0
2001	0		2001	1	0
2001	1		2001	0	1
2001	85		2001	0	1
2001	0		2001	1	0
2001	0		2001	1	0
2001	0		2001	1	0
2001	5		2001	0	1
2001	0		2001	1	0
2001	0		2001	1	0
2001	0		2001	1	0
2001				0	1
2001	199		2001	0	1
2001	0		2001	1	0
2001	0		2001	1	0
2001	41		2001	0	1
2001	0		2001	1	0
2001	99		2001	0	1
2001	232		2001	0	1
2001	6		2001	0	1
2001	0		2001	1	0
2001	0		2001	1	0
2001	0		2001	1	0
2001	0		2001	1	0
2001	0		2001	1	0
2001	0		2001	1	0
2001	0		2001	1	0
2001	115		2002	0	1
2001	0		2001	1	0
2001	0		2001	1	0
2001	0		2001	1	0
2001	0		2001	1	0
2001	1107		2004	0	1
2001	0		2001	1	0
2001	0		2001	0	1
2001	0		2001	1	0
2001				0	1
2001	0		2001	1	0
2001	0		2001	1	0
2001	0		2001	1	0
2001	0		2001	1	0
2001	24		2001	0	1
2001	0		2001	1	0
2001	0		2001	1	0
2001	0		2001	1	0
2001	10		2001	0	1
2001	0		2001	1	0
2001	384		2002	0	1
2001	0		2001	1	0
2001	0		2001	1	0
2001	3		2001	0	1
2001	1		2001	0	1
2001	6		2001	0	1
2001				0	1
2001	0		2001	1	0
2001	15		2001	0	1
2001	0		2001	1	0
2001	0		2001	0	1
2001	39		2001	0	1
2001	0		2001	0	1
2001	5		2001	0	1
2001	0		2001	1	0
2001	0		2001	1	0
2001	348		2002	0	1
2001	730		2003	0	1
2001				0	1
2001				0	1
2001		2001		0	1
2001	182		2002	0	1
2001	908		2003	0	1
2001	269		2002	0	1
2001	509		2002	0	1
2001	619	2001	2002	0	1
2001	538		2002	0	1
2001		2001		0	1
2001	315		2002	0	1
2001	282		2002	0	1
2001				0	1
2001				0	1
2001	361		2002	0	1
2001				0	1
2001	982		2003	0	1
2001	194		2002	0	1
2001	398		2002	0	1
2001	40		2002	0	1
2001	596		2002	0	1
2001	200		2002	0	1
2001				0	1
2001	399		2002	0	1
2001	261		2002	0	1
2001	375		2002	0	1
2001	295		2002	0	1
2001	507		2002	0	1
2001		2001		0	1
2001				0	1
2001				0	1
2001	416		2002	0	1
2001				0	1
2001	600		2002	0	1
2001	410		2002	0	1
2001	373		2002	0	1
2001	858		2003	0	1
2001	239		2002	0	1
2001	1143		2004	0	1
2001	18		2002	0	1
2001	54		2002	0	1
2001	129		2002	0	1
2001	377		2002	0	1
2001	403		2003	0	1
2001	382		2002	0	1
2001	3894	2001	2012	0	1
2001				0	1
2001	347		2002	0	1
2001		2002		0	1
2001				0	1
2001	864		2004	0	1
2001	496		2002	0	1
2001				0	1
2001				0	1
2001	97		2002	0	1
2001	522		2002	0	1
2001	69		2002	0	1
2001				0	1
2001	198		2002	0	1
2001	363		2002	0	1
2001	624		2002	0	1
2001				0	1
2001				0	1
2001				0	1
2001				0	1
2001	349		2002	0	1
2001	220		2002	0	1
2001	493		2003	0	1
2001	467		2002	0	1
2001	385		2002	0	1
2001	220		2002	0	1
2001				0	1
2001	321		2002	0	1
2001				0	1
2001	357		2002	0	1
2001				0	1
2001	337		2002	0	1
2001				0	1
2001	365		2002	0	1
2001	79		2002	0	1
2001				0	1
2001		2001		0	1
2001				0	1
2001				0	1
2001	496		2002	0	1
2001	538		2003	0	1
2001				0	1
2001				0	1
2001	347		2002	0	1
2001	495		2002	0	1
2001				0	1
2001	456		2002	0	1
2001	404		2002	0	1
2001	230		2002	0	1
2001	347		2002	0	1
2001	230		2002	0	1
2001	335		2002	0	1
2001	421		2002	0	1
2001	337		2002	0	1
2001				0	1
2001	2417		2008	0	1
2001				0	1
2001				0	1
2001				0	1
2001	145		2002	0	1
2001				0	1
2001				0	1
2001	341		2002	0	1
2001	298		2002	0	1
2001	328		2002	0	1
2001	36		2002	0	1
2001	98		2002	0	1
2001				0	1
2001	63		2002	0	1
2001	448		2002	0	1
2001	159		2002	0	1
2001				0	1
2001				0	1
2001	18		2002	0	1
2001				0	1
2001				0	1
2001	234		2002	0	1
2001				0	1
2001	767		2003	0	1
2001				0	1
2001				0	1
2001				0	1
2001				0	1
2001				0	1
2001		2001		0	1
2001	1026		2004	0	1
2001	114		2002	0	1
2001				0	1
2001				0	1
2001				0	1
2001				0	1
2001	93		2002	0	1
2001				0	1
2001				0	1
2001		2001		0	1
2001				0	1
2001	373		2002	0	1
2001	3043		2009	0	1
2001	291		2002	0	1
2001				0	1
2001				0	1
2001				0	1
2001	0		2001	1	0
2001	0		2001	1	0
2001	0		2001	1	0
2001	0		2001	1	0
2001	0		2001	1	0
2001	0		2001	1	0
2001	0		2001	1	0
2001	0		2001	1	0
2001	0		2001	1	0
2001	0		2001	1	0
2001	0		2001	1	0
2001	0		2001	1	0
2001	0		2001	1	0
2001	0		2001	1	0
2001	0		2001	1	0
2001	0		2001	1	0
2001	0		2001	1	0
2001	0		2001	1	0
2001		2005		0	1
2001	0		2001	1	0
2001				0	1
2001	0		2001	1	0
2001	0		2001	1	0
2001	0		2001	1	0
2001	0		2001	1	0
2001	0		2001	1	0
2001	0		2001	1	0
2001	0		2001	1	0
2001	0		2001	1	0
2001	0		2001	1	0
2001	0		2001	1	0
2001	0		2001	1	0
2001	0		2001	1	0
2001	0		2001	1	0
2001	0		2001	1	0
2001	0		2001	1	0
2001	0		2001	1	0
2001	0		2001	1	0
2001	0		2001	1	0
2001	0		2001	1	0
2001	0		2001	1	0
2001	0		2001	1	0
2001	0		2001	1	0
2001	0		2001	1	0
2001	0		2001	1	0
2001	0		2001	1	0
2001	0		2001	1	0
2001	0		2001	1	0
2001	0		2001	1	0
2001	0		2001	1	0
2001	0		2001	1	0
2001	0		2001	1	0
2001	0		2001	1	0
2001	0		2001	1	0
2001	0		2001	1	0
2001	0		2001	1	0
2001	0		2001	1	0
2001	0		2001	1	0
2001	0		2001	1	0
2001	0		2001	1	0
2001	0		2001	1	0
2001	0		2001	1	0
2001	0		2001	1	0
2001	0		2001	1	0
2001	0		2001	1	0
2001	0		2001	1	0
2001	0		2001	1	0
2001	0		2001	1	0
2001	0		2001	1	0
2001	0		2001	1	0
2001	0		2001	1	0
2001	0		2001	1	0
2001	0		2001	1	0
2001	0		2001	1	0
2001	0		2001	1	0
2001	0		2001	1	0
2001	0		2001	1	0
2001	0		2001	1	0
2001	0		2001	1	0
2001				0	1
2001	0		2001	1	0
2001				0	1
2001				0	1
2001				0	1
2001	0		2001	1	0
2001	0		2001	1	0
2001	0		2001	1	0
2001	0		2001	1	0
2001	0		2001	1	0
2001		2006		0	1
2001	0		2001	1	0
2001				0	1
2001	0		2001	1	0
2001	0		2001	1	0
2001	15		2001	0	1
2001	0		2001	1	0
2001	0		2001	1	0
2001	0		2001	1	0
2001	0		2001	1	0
2001	0		2001	1	0
2001	0		2001	1	0
2001	0		2001	1	0
2001				0	1
2001	900		2003	0	1
2001				0	1
2001				0	1
2001				0	1
2001	716		2003	0	1
2001	467		2003	0	1
2001	985		2003	0	1
2001	771		2003	0	1
2001		2001		0	1
2001	665		2003	0	1
2001	1116		2004	0	1
2001		2002		0	1
2001				0	1
2001	963		2004	0	1
2001				0	1
2001	603		2003	0	1
2001				0	1
2001	808		2003	0	1
2001	879		2003	0	1
2001	828		2003	0	1
2001				0	1
2001				0	1
2001	745		2003	0	1
2001	908		2004	0	1
2001	779		2003	0	1
2001	830		2003	0	1
2001	1018		2003	0	1
2001				0	1
2001	919		2003	0	1
2001	533		2003	0	1
2001	908		2003	0	1
2001	657		2003	0	1
2001				0	1
2001	903		2003	0	1
2001	737		2003	0	1
2001	773		2003	0	1
2001	560		2003	0	1
2001				0	1
2001	1060		2003	0	1
2001	477		2003	0	1
2001				0	1
2001	701		2003	0	1
2001	410		2003	0	1
2001	1		2001	0	1
2001	707		2003	0	1
2001	761		2003	0	1
2001	497		2003	0	1
2001	989		2004	0	1
2001	1817		2006	0	1
2001	789		2003	0	1
2001	992		2003	0	1
2001	912		2004	0	1
2001	986		2003	0	1
2001	462		2003	0	1
2001	713		2003	0	1
2001	527		2003	0	1
2001	3129		2009	0	1
2001	641		2003	0	1
2001		2003		0	1
2001	853		2003	0	1
2001		2001		0	1
2001	773		2003	0	1
2001				0	1
2001	460		2003	0	1
2001	659		2003	0	1
2001	517	2002	2003	0	1
2001				0	1
2001	740		2003	0	1
2001	572		2003	0	1
2001				0	1
2001				0	1
2001	681		2003	0	1
2001	697		2003	0	1
2001				0	1
2001	697		2003	0	1
2001	858		2003	0	1
2001				0	1
2001				0	1
2001	940		2003	0	1
2001	429		2003	0	1
2001	954		2004	0	1
2001				0	1
2001	669		2003	0	1
2001	551		2003	0	1
2001	1665		2005	0	1
2001				0	1
2001	747		2003	0	1
2001	894		2003	0	1
2001	917		2003	0	1
2001				0	1
2001				0	1
2001				0	1
2001				0	1
2001	753		2003	0	1
2001	807		2004	0	1
2001				0	1
2001	653		2003	0	1
2001	644		2003	0	1
2001	523		2003	0	1
2001	1310		2004	0	1
2001	849		2003	0	1
2001	0		2001	1	0
2001				0	1
2001	6		2001	0	1
2001	8		2001	0	1
2001				0	1
2001	100		2001	0	1
2001	1		2001	0	1
2001	48		2001	0	1
2001				0	1
2001	0		2001	1	0
2001				0	1
2001				0	1
2001				0	1
2001	383		2002	0	1
2001	2927		2009	0	1
2001				0	1
2001				0	1
2001				0	1
2001				0	1
2001				0	1
2001				0	1
2001				0	1
2001				0	1
2001	0		2001	1	0
2001		2001		0	1
2001				0	1
2001	0		2001	1	0
2001	15		2001	0	1
2001				0	1
2001				0	1
2001				0	1
2001	0		2001	0	1
2001	0		2001	1	0
2001	245		2001	0	1
2001	16		2001	0	1
2001	0		2001	0	1
2001	1		2001	0	1
2001	102		2001	0	1
2001				0	1
2001	7		2001	0	1
2001	141		2001	0	1
2001	0		2001	1	0
2001				0	1
2001	2		2001	0	1
2001				0	1
2001	52		2001	0	1
2001	154		2001	0	1
2001	272		2001	0	1
2001				0	1
2001				0	1
2001	1337		2004	0	1
2001				0	1
2001	48		2001	0	1
2001				0	1
2001	28		2001	0	1
2001				0	1
2001		2001		0	1
2001	263		2001	0	1
2001				0	1
2001	1		2001	0	1
2001	27		2001	0	1
2001				0	1
2001				0	1
2001	419		2002	0	1
2001		2001		0	1
2001				0	1
2001	7		2001	0	1
2001	31		2001	0	1
2001				0	1
2001	6		2001	0	1
2001				0	1
2001				0	1
2001				0	1
2001	203		2001	0	1
2001				0	1
2001				0	1
2001	5		2001	0	1
2001	38		2001	0	1
2001	0		2001	1	0
2001				0	1
2001	0		2001	0	1
2001	87		2001	0	1
2001	15		2001	0	1
2001	7		2001	0	1
2001				0	1
2001				0	1
2001	1		2001	0	1
2001	15		2001	0	1
2001				0	1
2001	1		2001	0	1
2001				0	1
2001				0	1
2001		2010		0	1
2001	3		2001	0	1
2001	1		2001	0	1
2001	175		2001	0	1
2001				0	1
2001				0	1
2001	1		2001	0	1
2001				0	1
2001				0	1
2001				0	1
2001				0	1
2001				0	1
2001	40		2001	0	1
2001	152		2002	0	1
2001				0	1
2001	3339		2010	0	1
2001				0	1
2001				0	1
2001	6		2001	0	1
2001	1		2001	0	1
2001	7		2001	0	1
2001				0	1
2001				0	1
2001				0	1
2001	198		2001	0	1
2001				0	1
2001	1		2001	0	1
2001				0	1
2001	1		2001	0	1
2001				0	1
2001	128		2001	0	1
2001	50		2001	0	1
2001	0		2001	1	0
2001	0		2001	0	1
2001				0	1
2001				0	1
2001				0	1
2001	0		2001	0	1
2001	393		2002	0	1
2001				0	1
2001				0	1
2001				0	1
2001	3		2001	0	1
2001				0	1
2001	1		2001	0	1
2001				0	1
2001				0	1
2001	63		2001	0	1
2001				0	1
2001				0	1
2001				0	1
2001	0		2001	1	0
2001				0	1
2001				0	1
2001	2		2001	0	1
2001				0	1
2001				0	1
2001	0		2001	1	0
2001				0	1
2001		2010		0	1
2001	0		2001	0	1
2001				0	1
2001	1		2001	0	1
2001				0	1
2001				0	1
2001	0		2001	1	0
2001				0	1
2001				0	1
2001				0	1
2001				0	1
2001				0	1
2001				0	1
2001				0	1
2001				0	1
2001	14		2001	0	1
2001	7		2001	0	1
2001				0	1
2001	3403		2010	0	1
2001	2		2001	0	1
2001	236		2001	0	1
2001				0	1
2001				0	1
2001				0	1
2001				0	1
2001	0		2001	1	0
2001				0	1
2001				0	1
2001		2001		0	1
2001				0	1
2001				0	1
2001				0	1
2001				0	1
2001				0	1
2001	6		2001	0	1
2001				0	1
2001				0	1
2001	0		2001	0	1
2001				0	1
2001	0		2001	1	0
2001				0	1
2001	0		2001	1	0
2001				0	1
2001				0	1
2001				0	1
2001	0		2001	0	1
2001	8		2001	0	1
2001	124		2001	0	1
2001	2		2001	0	1
2001	6		2001	0	1
2001	1		2001	0	1
2001				0	1
2001				0	1
2001	5		2001	0	1
2001				0	1
2001	2252		2007	0	1
2001				0	1
2001	2		2001	0	1
2001	948		2004	0	1
2001				0	1
2001	6		2001	0	1
2001				0	1
2001	0		2001	1	0
2001	25		2001	0	1
2001				0	1
2001				0	1
2001	0		2001	1	0
2001	1		2001	0	1
2001	67		2001	0	1
2001				0	1
2001	93		2001	0	1
2001				0	1
2001				0	1
2001	3		2001	0	1
2001	0		2001	1	0
2001				0	1
2001	4		2001	0	1
2001				0	1
2001	8		2001	0	1
2001	3301		2010	0	1
2001				0	1
2001	127		2001	0	1
2001	4		2001	0	1
2001				0	1
2001				0	1
2001				0	1
2001				0	1
2001				0	1
2001				0	1
2001	0		2001	0	1
2001	353		2002	0	1
2001	0		2001	1	0
2001				0	1
2001				0	1
2001	69		2001	0	1
2001				0	1
2001				0	1
2001	1		2001	0	1
2001	0		2001	1	0
2001	1		2001	0	1
2001				0	1
2001	0		2001	1	0
2001	1701		2005	0	1
2001				0	1
2001	0		2001	0	1
2001	0		2001	1	0
2001				0	1
2001	20		2001	0	1
2001				0	1
2001	1		2001	0	1
2001				0	1
2001	11		2001	0	1
2001	67		2001	0	1
2001	192		2001	0	1
2001	3		2001	0	1
2001				0	1
2001	12		2001	0	1
2001	3		2001	0	1
2001	0		2001	1	0
2001	56		2001	0	1
2001	63		2001	0	1
2001				0	1
2001		2007		0	1
2001				0	1
2001				0	1
2001	15		2001	0	1
2001				0	1
2001				0	1
2001	1		2001	0	1
2001	47		2001	0	1
2001				0	1
2001				0	1
2001	1		2001	0	1
2001	1		2001	0	1
2001	1		2001	0	1
2001				0	1
2001	177		2001	0	1
2001	3		2001	0	1
2001	91		2001	0	1
2001	1		2001	0	1
2001				0	1
2001				0	1
2001	1		2001	0	1
2001				0	1
2001				0	1
2001	0		2001	1	0
2001	0		2001	1	0
2001				0	1
2001	6		2001	0	1
2001				0	1
2001				0	1
2001				0	1
2001	0		2001	1	0
2001				0	1
2001				0	1
2001				0	1
2001				0	1
2001	0		2001	1	0
2001				0	1
2001	36		2001	0	1
2001	1		2001	0	1
2001				0	1
2001	84		2001	0	1
2001	5		2001	0	1
2001		2001		0	1
2001	354		2002	0	1
2001				0	1
2001				0	1
2001				0	1
2001				0	1
2001				0	1
2001	1		2001	0	1
2001	22		2001	0	1
2001	1		2001	0	1
2001	12		2001	0	1
2001	1		2001	0	1
2001				0	1
2001				0	1
2001	3		2001	0	1
2001				0	1
2001				0	1
2001				0	1
2001				0	1
2001	2		2001	0	1
2001				0	1
2001				0	1
2001				0	1
2001	1695		2006	0	1
2001				0	1
2001				0	1
2001				0	1
2001				0	1
2001				0	1
2001	8		2001	0	1
2001				0	1
2001	0		2001	1	0
2001	0		2001	0	1
2001	17		2001	0	1
2001		2005		0	1
2001				0	1
2001	5		2001	0	1
2001				0	1
2001	3		2001	0	1
2001	1		2001	0	1
2001				0	1
2001				0	1
2001				0	1
2001	8		2001	0	1
2001	1		2001	0	1
2001	37		2001	0	1
2001	0		2001	1	0
2001				0	1
2001	3		2001	0	1
2001				0	1
2001	0		2001	0	1
2001				0	1
2001				0	1
2001				0	1
2001				0	1
2001	0		2001	1	0
2001				0	1
2001				0	1
2001	22		2001	0	1
2001	0		2001	0	1
2001	0		2001	1	0
2001	2		2001	0	1
2001				0	1
2001	689		2002	0	1
2001				0	1
2001				0	1
2001	7		2001	0	1
2001				0	1
2001	3		2001	0	1
2001	1		2001	0	1
2001				0	1
2001	1		2001	0	1
2001				0	1
2001				0	1
2001				0	1
2001	0		2001	1	0
2001				0	1
2001	3		2001	0	1
2001	17		2001	0	1
2001				0	1
2001	2		2001	0	1
2001				0	1
2001				0	1
2001				0	1
2001				0	1
2001	0		2001	0	1
2001	2		2001	0	1
2001	1		2001	0	1
2001				0	1
2001	6		2001	0	1
2001				0	1
2001				0	1
2001				0	1
2001	2		2001	0	1
2001				0	1
2001	1		2001	0	1
2001	1		2001	0	1
2001				0	1
2001				0	1
2001				0	1
2001	2096		2007	0	1
2001				0	1
2001	2017		2007	0	1
2001				0	1
2001				0	1
2001		2001		0	1
2001				0	1
2001				0	1
2001				0	1
2001	2580		2008	0	1
2001	3311		2010	0	1
2001				0	1
2001				0	1
2001				0	1
2001				0	1
2001				0	1
2001	3681		2011	0	1
2001				0	1
2001				0	1
2001				0	1
2001	3486	2001	2011	0	1
2001	2656		2008	0	1
2001				0	1
2001				0	1
2001		2001		0	1
2001				0	1
2001	1383		2005	0	1
2001				0	1
2001				0	1
2001				0	1
2001				0	1
2001				0	1
2001		2001		0	1
2001		2001		0	1
2001				0	1
2001	2911		2009	0	1
2001				0	1
2001	3661		2011	0	1
2001				0	1
2001				0	1
2001	2628		2008	0	1
2001	941		2004	0	1
2001				0	1
2001				0	1
2001	1345		2005	0	1
2001	1951		2007	0	1
2001	1049		2004	0	1
2001		2002		0	1
2001	3681		2011	0	1
2001				0	1
2001				0	1
2001		2001		0	1
2001	3833		2012	0	1
2001				0	1
2001				0	1
2001				0	1
2001				0	1
2001	3581		2011	0	1
2001				0	1
2001		2002		0	1
2001		2009		0	1
2001	1878		2006	0	1
2001				0	1
2001				0	1
2001		2010		0	1
2001				0	1
2001				0	1
2001		2008		0	1
2001				0	1
2001				0	1
2001		2002		0	1
2001				0	1
2001				0	1
2001		2008		0	1
2001				0	1
2001	3412		2010	0	1
2001				0	1
2001				0	1
2001				0	1
2001		2003		0	1
2001				0	1
2001				0	1
2001	3115		2009	0	1
2001		2010		0	1
2001				0	1
2001				0	1
2001	1943		2006	0	1
2001		2001		0	1
2001				0	1
2001				0	1
2001				0	1
2001				0	1
2001	2905		2009	0	1
2001				0	1
2001	3055		2010	0	1
2001				0	1
2001		2007		0	1
2001		2007		0	1
2001				0	1
2001	3612		2011	0	1
2001				0	1
2001		2005		0	1
2001				0	1
2001				0	1
2001				0	1
2001				0	1
2001				0	1
2001				0	1
2001				0	1
2001				0	1
2001				0	1
2001				0	1
2001				0	1
2001				0	1
2001				0	1
2001				0	1
2001				0	1
2001	2691		2008	0	1
2001	1931	2002	2007	0	1
2001				0	1
2001				0	1
2001				0	1
2001				0	1
2001				0	1
2001				0	1
2001		2005		0	1
2001	2840		2009	0	1
2001				0	1
2001				0	1
2001	1842		2006	0	1
2001				0	1
2001				0	1
2001	2979		2010	0	1
2001				0	1
2001	2381		2008	0	1
2001				0	1
2001				0	1
2001				0	1
2001				0	1
2001				0	1
2001	1250		2004	0	1
2001				0	1
2001				0	1
2001				0	1
2001				0	1
2001				0	1
2001				0	1
2001				0	1
2001				0	1
2001				0	1
2001				0	1
2001				0	1
2001		2001		0	1
2001				0	1
2001				0	1
2001				0	1
2001	2742		2008	0	1
2001				0	1
2001		2002		0	1
2001		2003		0	1
2001		2001		0	1
2001				0	1
2001	3806		2011	0	1
2001				0	1
2001	2014		2006	0	1
2001				0	1
2001				0	1
2001	2897		2009	0	1
2001				0	1
2001				0	1
2001	2694		2009	0	1
2001				0	1
2001		2001		0	1
2001				0	1
2001				0	1
2001				0	1
2001	2898		2009	0	1
2001				0	1
2001				0	1
2001		2002		0	1
2001	3917		2012	0	1
2001				0	1
2001				0	1
2001				0	1
2001				0	1
2001				0	1
2001				0	1
2001				0	1
2001		2001		0	1
2001		2005		0	1
2001		2002		0	1
2001		2001		0	1
2001				0	1
2001				0	1
2001				0	1
2001				0	1
2001				0	1
2001				0	1
2001				0	1
2001		2009		0	1
2001				0	1
2001				0	1
2001		2001		0	1
2001				0	1
2001				0	1
2001	3589		2011	0	1
2001				0	1
2001				0	1
2001				0	1
2001				0	1
2001	2744		2009	0	1
2001	3483	2010	2011	0	1
2001	2902		2009	0	1
2001		2001		0	1
2001		2004		0	1
2001	1294		2004	0	1
2001	1706		2005	0	1
2001				0	1
2001	1478		2005	0	1
2001		2001		0	1
2001				0	1
2001	3779	2002	2011	0	1
2001				0	1
2001				0	1
2001				0	1
2001	2408		2008	0	1
2001				0	1
2001	2723		2009	0	1
2001		2001		0	1
2001				0	1
2001	1373		2005	0	1
2001		2006		0	1
2001	986		2004	0	1
2001				0	1
2001				0	1
2001				0	1
2001	2612		2008	0	1
2001	3438		2010	0	1
2001	1858		2006	0	1
2001				0	1
2001				0	1
2001		2008		0	1
2001		2001		0	1
2001	1563		2005	0	1
2001				0	1
2001				0	1
2001		2004		0	1
2001		2001		0	1
2001	2975		2009	0	1
2001				0	1
2001				0	1
2001		2008		0	1
2001				0	1
2001				0	1
2001		2001		0	1
2001		2006		0	1
2001				0	1
2001		2010		0	1
2001				0	1
2001				0	1
2001		2009		0	1
2001	1350		2005	0	1
2001	2464	2005	2008	0	1
2001				0	1
2001				0	1
2001				0	1
2001		2009		0	1
2001				0	1
2001	3251		2010	0	1
2001				0	1
2001				0	1
2001		2007		0	1
2001		2001		0	1
2001				0	1
2001				0	1
2001	3399		2010	0	1
2001				0	1
2001				0	1
2001	1656		2006	0	1
2001				0	1
2001	3885		2011	0	1
2001				0	1
2001				0	1
2001				0	1
2001		2003		0	1
2001				0	1
2001				0	1
2001				0	1
2001		2005		0	1
2001	951		2003	0	1
2001		2001		0	1
2001				0	1
2001				0	1
2001				0	1
2001				0	1
2001				0	1
2001		2009		0	1
2001		2009		0	1
2001		2001		0	1
2001				0	1
2001				0	1
2001	638		2002	0	1
2001	0		2001	1	0
2001		2005		0	1
2001				0	1
2001	139		2001	0	1
2001				0	1
2001				0	1
2001				0	1
2001	3492		2010	0	1
2001		2001		0	1
2001	3644	2001	2011	0	1
2001				0	1
2001		2001		0	1
2001				0	1
2001				0	1
2001		2007		0	1
2001	3959		2012	0	1
2001	3812		2012	0	1
2001	3461		2010	0	1
2001				0	1
2001	3063		2009	0	1
2001				0	1
2001		2001		0	1
2001				0	1
2001				0	1
2001				0	1
2001				0	1
2001				0	1
2001		2008		0	1
2001	3480		2011	0	1
2001				0	1
2001				0	1
2001				0	1
2001	2883		2009	0	1
2001		2008		0	1
2001	3320		2010	0	1
2001				0	1
2001				0	1
2001				0	1
2001				0	1
2001				0	1
2001	1293		2005	0	1
2001				0	1
2001				0	1
2001				0	1
2001				0	1
2001				0	1
2001				0	1
2001				0	1
2001	1675		2006	0	1
2001		2001		0	1
2001				0	1
2001				0	1
2001				0	1
2001	12		2001	0	1
2001	1992	2001	2007	0	1
2001				0	1
2001				0	1
2001	2434		2008	0	1
2001				0	1
2001	3905	2008	2011	0	1
2001				0	1
2001				0	1
2001		2006		0	1
2001				0	1
2001	2434		2007	0	1
2001				0	1
2001				0	1
2001				0	1
2001				0	1
2001				0	1
2001	2427	2001	2008	0	1
2001	3203		2009	0	1
2001				0	1
2001				0	1
2001		2002		0	1
2001				0	1
2001		2009		0	1
2001				0	1
2001				0	1
2001				0	1
2001		2001		0	1
2001		2001		0	1
2001				0	1
2001				0	1
2001	3841		2011	0	1
2001		2001		0	1
2001				0	1
2001				0	1
2001				0	1
2001				0	1
2001		2001		0	1
2001		2001		0	1
2001				0	1
2001				0	1
2001				0	1
2001	2293		2007	0	1
2001				0	1
2001		2001		0	1
2001	2525		2008	0	1
2001		2001		0	1
2001		2001		0	1
2001	2903	2001	2009	0	1
2001				0	1
2001		2001		0	1
2001		2001		0	1
2001				0	1
2001				0	1
2001	2282		2008	0	1
2001				0	1
2001				0	1
2001				0	1
2001	1612		2005	0	1
2001		2001		0	1
2001				0	1
2001				0	1
2001				0	1
2001				0	1
2001		2004		0	1
2001	1506		2005	0	1
2001				0	1
2001				0	1
2001				0	1
2001				0	1
2001				0	1
2001				0	1
2001		2005		0	1
2001				0	1
2001	2522		2008	0	1
2001				0	1
2001		2010		0	1
2001	2592		2008	0	1
2001				0	1
2001				0	1
2001				0	1
2001				0	1
2001				0	1
2001		2001		0	1
2001				0	1
2001				0	1
2001		2008		0	1
2001				0	1
2001				0	1
2001		2001		0	1
2001				0	1
2001				0	1
2001	1470		2005	0	1
2001				0	1
2001				0	1
2001	2897		2009	0	1
2001				0	1
2001		2001		0	1
2001				0	1
2001				0	1
2001				0	1
2001				0	1
2001	3398		2011	0	1
2001				0	1
2001				0	1
2001				0	1
2001				0	1
2001				0	1
2001				0	1
2001				0	1
2001				0	1
2001				0	1
2001		2010		0	1
2001	1000		2004	0	1
2001		2001		0	1
2001	3112		2009	0	1
2001				0	1
2001				0	1
2001	918		2004	0	1
2001				0	1
2001				0	1
2001				0	1
2001				0	1
2001	2621		2008	0	1
2001				0	1
2001				0	1
2001				0	1
2001				0	1
2001				0	1
2001				0	1
2001				0	1
2001				0	1
2001				0	1
2001				0	1
2001		2002		0	1
2001		2002		0	1
2001	3629	2001	2011	0	1
2001				0	1
2001				0	1
2001				0	1
2001	3966		2011	0	1
2001				0	1
2001				0	1
2001		2010		0	1
2001				0	1
2001	2745		2008	0	1
2001				0	1
2001				0	1
2001				0	1
2001				0	1
2001				0	1
2001		2010		0	1
2001				0	1
2001				0	1
2001				0	1
2001		2010		0	1
2001	2499		2008	0	1
2001				0	1
2001				0	1
2001	0		2001	1	0
2001		2001		0	1
2001				0	1
2001				0	1
2001				0	1
2001				0	1
2001				0	1
2001				0	1
2001		2001		0	1
2001				0	1
2001				0	1
2001				0	1
2001	1292		2005	0	1
2001				0	1
2001				0	1
2001				0	1
2001				0	1
2001				0	1
2001				0	1
2001		2007		0	1
2001				0	1
2001	2258		2007	0	1
2001				0	1
2001	1997	2001	2007	0	1
2001	2367	2001	2007	0	1
2001				0	1
2001				0	1
2001				0	1
2001				0	1
2001	1438		2005	0	1
2001				0	1
2001				0	1
2001				0	1
2001	2609		2008	0	1
2001				0	1
2001				0	1
2001				0	1
2001	2218		2007	0	1
2001		2004		0	1
2001				0	1
2001				0	1
2001				0	1
2001				0	1
2001				0	1
2001		2002		0	1
2001				0	1
2001	1288		2004	0	1
2001				0	1
2001				0	1
2001				0	1
2001				0	1
2001	4		2001	0	1
2001				0	1
2001	2796	2001	2009	0	1
2001				0	1
2001				0	1
2001				0	1
2001		2007		0	1
2001				0	1
2001		2001		0	1
2001	0		2001	1	0
2001				0	1
2001				0	1
2001	3728	2001	2011	0	1
2001	1865		2006	0	1
2001				0	1
2001				0	1
2001				0	1
2001				0	1
2001				0	1
2001				0	1
2001				0	1
2001		2002		0	1
2001				0	1
2001				0	1
2001	3325	2001	2010	0	1
2001	3671	2009	2011	0	1
2001	2528	2001	2008	0	1
2001		2001		0	1
2001				0	1
2001				0	1
2001		2007		0	1
2001				0	1
2001				0	1
2001				0	1
2001				0	1
2001				0	1
2001				0	1
2001	1253		2005	0	1
2001				0	1
2001				0	1
2001	2966	2001	2009	0	1
2001				0	1
2001				0	1
2001		2007		0	1
2001	1339		2005	0	1
2001	1621		2006	0	1
2001				0	1
2001				0	1
2001	3203		2010	0	1
2001				0	1
2001		2001		0	1
2001		2009		0	1
2001				0	1
2001				0	1
2001	3662		2011	0	1
2001		2001		0	1
2001	3542	2006	2011	0	1
2001				0	1
2001				0	1
2001	2432		2007	0	1
2001				0	1
2001	1352		2005	0	1
2001				0	1
2001				0	1
2001		2001		0	1
2001				0	1
2001		2001		0	1
2001				0	1
2001				0	1
2001				0	1
2001				0	1
2001				0	1
2001				0	1
2001		2005		0	1
2001				0	1
2001				0	1
2001				0	1
2001		2001		0	1
2001				0	1
2001				0	1
2001				0	1
2001		2001		0	1
2001		2003		0	1
2001	3086		2009	0	1
2001	1546		2005	0	1
2001				0	1
2001				0	1
2001				0	1
2001				0	1
2001				0	1
2001				0	1
2001				0	1
2001				0	1
2001				0	1
2001		2003		0	1
2001	1986		2006	0	1
2001		2003		0	1
2001	2215		2007	0	1
2001		2001		0	1
2001	1581		2005	0	1
2001	1264		2004	0	1
2001				0	1
2001				0	1
2001				0	1
2001				0	1
2001				0	1
2001				0	1
2001				0	1
2001				0	1
2001				0	1
2001				0	1
2001				0	1
2001				0	1
2001				0	1
2001				0	1
2001	3397		2011	0	1
2001				0	1
2001				0	1
2001				0	1
2001	3469	2009	2011	0	1
2001				0	1
2001				0	1
2001	2865	2008	2009	0	1
2001				0	1
2001				0	1
2001		2001		0	1
2001		2001		0	1
2001				0	1
2001	1752		2006	0	1
2001		2001		0	1
2001				0	1
2001				0	1
2001		2001		0	1
2001				0	1
2001				0	1
2001		2001		0	1
2001		2001		0	1
2001				0	1
2001				0	1
2001	3251		2009	0	1
2001				0	1
2001				0	1
2001	3285		2010	0	1
2001				0	1
2001	1994		2006	0	1
2001				0	1
2001		2001		0	1
2001				0	1
2001				0	1
2001	1829		2006	0	1
2001	3164		2009	0	1
2001		2001		0	1
2001		2001		0	1
2001		2008		0	1
2001				0	1
2001				0	1
2001	3232		2009	0	1
2001		2002		0	1
2001		2008		0	1
2001		2001		0	1
2001	3891		2012	0	1
2001	2744	2001	2009	0	1
2001	3601	2010	2011	0	1
2001	2758		2008	0	1
2001	2245	2001	2008	0	1
2001	3293		2010	0	1
[truncated: 10,774 more rows]
