# Supplementary material for: Cycling Promotion and Non-Communicable Disease Prevention: Health Impact Assessment and Economic Evaluation of Cycling to Work or School in Florence
Source: PLoS One. 2015 Apr 30;10(4):e0125491. doi: 10.1371/journal.pone.0125491 (PMC4415918; doi:10.1371/journal.pone.0125491)
Supplement: S3 File — (XLS) [file pone.0125491.s006.xls]

## Sheet: Sheet1
year_event	interval_event_to_death	year_death	out_hosp_death	hospitalization
2001	806	2003	0	1
2001	6	2001	0	1
2001	3	2001	0	1
2001	2	2001	0	1
2001	1	2001	0	1
2001	20	2001	0	1
2001	89	2001	0	1
2001	33	2001	0	1
2001	1	2001	0	1
2001	29	2001	0	1
2001	0	2001	1	0
2001	10	2001	0	1
2001	10	2001	0	1
2001	0	2001	1	0
2001	179	2001	0	1
2001	26	2001	0	1
2001	2	2001	0	1
2001	8	2001	0	1
2001	11	2001	0	1
2001	2	2001	0	1
2001	3234	2010	0	1
2001	1400	2005	0	1
2001			0	1
2001	0	2001	1	0
2001			0	1
2001	1	2001	0	1
2001	21	2001	0	1
2001	11	2001	0	1
2001	58	2001	0	1
2001	1506	2005	0	1
2001	37	2001	0	1
2001	39	2001	0	1
2001	30	2001	0	1
2001	182	2001	0	1
2001		2001	0	1
2001	856	2003	0	1
2001	9	2001	0	1
2001	21	2001	0	1
2001	247	2001	0	1
2001	4	2001	0	1
2001	24	2001	0	1
2001	301	2001	0	1
2001	0	2001	0	1
2001	5	2001	0	1
2001	5	2001	0	1
2001	1082	2004	0	1
2001	689	2003	0	1
2001	112	2001	0	1
2001	53	2001	0	1
2001	174	2001	0	1
2001	1	2001	0	1
2001	23	2001	0	1
2001	2	2001	0	1
2001	0	2001	1	0
2001	18	2001	0	1
2001	5	2001	0	1
2001	6	2001	0	1
2001	3	2001	0	1
2001	14	2001	0	1
2001	0	2001	1	0
2001	6	2001	0	1
2001	1	2001	0	1
2001			0	1
2001	20	2001	0	1
2001	75	2001	0	1
2001	8	2001	0	1
2001	0	2001	1	0
2001	34	2001	0	1
2001			0	1
2001			0	1
2001	0	2001	0	1
2001	2	2001	0	1
2001	3845	2012	0	1
2001	0	2001	0	1
2001	6	2001	0	1
2001	4	2001	0	1
2001	68	2001	0	1
2001			0	1
2001	6	2001	0	1
2001	36	2001	0	1
2001	1	2001	0	1
2001	54	2001	0	1
2001	3	2001	0	1
2001	0	2001	1	0
2001	0	2001	1	0
2001	17	2001	0	1
2001	0	2001	1	0
2001	1	2001	0	1
2001	1	2001	0	1
2001	169	2001	0	1
2001	279	2001	0	1
2001			0	1
2001	0	2001	1	0
2001	21	2001	0	1
2001	1	2001	0	1
2001			0	1
2001	3	2001	0	1
2001	20	2001	0	1
2001	1	2001	0	1
2001	0	2001	0	1
2001	20	2001	0	1
2001	38	2001	0	1
2001	79	2001	0	1
2001	6	2001	0	1
2001	67	2001	0	1
2001	8	2001	0	1
2001	13	2001	0	1
2001	1	2001	0	1
2001	26	2001	0	1
2001	0	2001	1	0
2001	0	2001	1	0
2001	3	2001	0	1
2001	177	2002	0	1
2001	76	2001	0	1
2001	5	2001	0	1
2001	337	2001	0	1
2001	11	2001	0	1
2001	0	2001	1	0
2001	125	2001	0	1
2001			0	1
2001	133	2001	0	1
2001	1	2001	0	1
2001			0	1
2001	17	2001	0	1
2001	104	2001	0	1
2001	6	2001	0	1
2001	2	2001	0	1
2001	3	2001	0	1
2001	0	2001	1	0
2001	44	2001	0	1
2001	1	2001	0	1
2001	11	2001	0	1
2001	1	2001	0	1
2001	2	2001	0	1
2001	1	2001	0	1
2001			0	1
2001	0	2001	1	0
2001	2	2001	0	1
2001	1	2001	0	1
2001	169	2002	0	1
2001	19	2001	0	1
2001			0	1
2001	1	2001	0	1
2001	0	2001	1	0
2001			0	1
2001	5	2001	0	1
2001	60	2001	0	1
2001	8	2001	0	1
2001			0	1
2001	18	2001	0	1
2001	1	2001	0	1
2001	19	2001	0	1
2001	4	2001	0	1
2001	0	2001	1	0
2001	147	2001	0	1
2001	25	2001	0	1
2001	0	2001	0	1
2001	8	2001	0	1
2001	1	2001	0	1
2001	5	2001	0	1
2001	0	2001	1	0
2001	374	2002	0	1
2001	0	2001	1	0
2001			0	1
2001	1	2001	0	1
2001	6	2001	0	1
2001	2	2001	0	1
2001	22	2001	0	1
2001	9	2001	0	1
2001	7	2001	0	1
2001	8	2001	0	1
2001	670	2003	0	1
2001	241	2002	0	1
2001	3	2001	0	1
2001	4	2001	0	1
2001	5	2001	0	1
2001	2	2001	0	1
2001	10	2001	0	1
2001	41	2001	0	1
2001	304	2001	0	1
2001	11	2001	0	1
2001	4	2001	0	1
2001	1	2001	0	1
2001	1	2001	0	1
2001	7	2001	0	1
2001	155	2001	0	1
2001	0	2001	1	0
2001	106	2002	0	1
2001			0	1
2001	575	2003	0	1
2001	181	2001	0	1
2001	55	2001	0	1
2001	14	2001	0	1
2001	11	2001	0	1
2001	3	2001	0	1
2001	2	2001	0	1
2001	51	2001	0	1
2001	6	2001	0	1
2001	2	2001	0	1
2001	155	2001	0	1
2001	2	2001	0	1
2001	1	2001	0	1
2001			0	1
2001	3	2001	0	1
2001	1	2001	0	1
2001			0	1
2001	2802	2009	0	1
2001	22	2001	0	1
2001	29	2001	0	1
2001	3	2001	0	1
2001	8	2001	0	1
2001	46	2001	0	1
2001	0	2001	0	1
2001			0	1
2001	4	2001	0	1
2001			0	1
2001	10	2001	0	1
2001			0	1
2001	1	2001	0	1
2001	105	2001	0	1
2001			0	1
2001	0	2001	1	0
2001	193	2001	0	1
2001	37	2001	0	1
2001	196	2001	0	1
2001	8	2001	0	1
2001	31	2001	0	1
2001	2258	2007	0	1
2001	9	2001	0	1
2001	86	2001	0	1
2001	621	2003	0	1
2001			0	1
2001	6	2001	0	1
2001	45	2001	0	1
2001			0	1
2001	11	2001	0	1
2001	52	2001	0	1
2001	158	2001	0	1
2001	1	2001	0	1
2001	0	2001	1	0
2001	5	2001	0	1
2001			0	1
2001	6	2001	0	1
2001	0	2001	1	0
2001	2679	2008	0	1
2001	3	2001	0	1
2001			0	1
2001	166	2001	0	1
2001	4	2001	0	1
2001	54	2001	0	1
2001	267	2001	0	1
2001	34	2001	0	1
2001	214	2001	0	1
2001	6	2001	0	1
2001			0	1
2001	2	2001	0	1
2001	11	2001	0	1
2001	126	2001	0	1
2001	27	2001	0	1
2001	10	2001	0	1
2001	0	2001	1	0
2001	146	2001	0	1
2001	0	2001	1	0
2001	251	2002	0	1
2001	1	2001	0	1
2001	0	2001	1	0
2001	6	2001	0	1
2001	2	2001	0	1
2001			0	1
2001			0	1
2001	32	2001	0	1
2001	0	2001	1	0
2001	2	2001	0	1
2001	8	2001	0	1
2001	385	2001	0	1
2001	566	2003	0	1
2001	2	2001	0	1
2001	15	2001	0	1
2001	5	2001	0	1
2001	255	2001	0	1
2001	1	2001	0	1
2001	3	2001	0	1
2001	12	2001	0	1
2001	8	2001	0	1
2001	7	2001	0	1
2001	0	2001	1	0
2001			0	1
2001			0	1
2001	65	2001	0	1
2001	1196	2004	0	1
2001			0	1
2001	1	2001	0	1
2001	0	2001	0	1
2001	63	2001	0	1
2001	155	2001	0	1
2001	622	2003	0	1
2001	22	2001	0	1
2001	209	2002	0	1
2001	0	2001	1	0
2001	17	2001	0	1
2001	0	2001	0	1
2001			0	1
2001	0	2001	1	0
2001	73	2001	0	1
2001	83	2001	0	1
2001			0	1
2001	6	2001	0	1
2001	327	2001	0	1
2001	8	2001	0	1
2001			0	1
2001	855	2003	0	1
2001	769	2003	0	1
2001	206	2001	0	1
2001	2	2001	0	1
2001	77	2001	0	1
2001	1074	2004	0	1
2001	14	2001	0	1
2001	42	2001	0	1
2001			0	1
2001	15	2001	0	1
2001	3	2001	0	1
2001			0	1
2001			0	1
2001	0	2001	1	0
2001	6	2001	0	1
2001	9	2001	0	1
2001	134	2002	0	1
2001	2	2001	0	1
2001	67	2001	0	1
2001	0	2001	1	0
2001	322	2001	0	1
2001	1	2001	0	1
2001			0	1
2001	75	2001	0	1
2001	4	2001	0	1
2001	61	2001	0	1
2001	234	2002	0	1
2001	207	2001	0	1
2001			0	1
2001	0	2001	1	0
2001	3	2001	0	1
2001			0	1
2001	155	2001	0	1
2001	4	2001	0	1
2001	851	2003	0	1
2001	1	2001	0	1
2001	10	2001	0	1
2001	7	2001	0	1
2001	26	2001	0	1
2001	4	2001	0	1
2001	6	2001	0	1
2001	59	2001	0	1
2001	7	2001	0	1
2001	0	2001	1	0
2001	2	2001	0	1
2001	4	2001	0	1
2001	1	2001	0	1
2001	6	2001	0	1
2001			0	1
2001		2001	1	0
2001	259	2002	0	1
2001	91	2001	0	1
2001	8	2001	0	1
2001	964	2003	0	1
2001	6	2001	0	1
2001	0	2001	1	0
2001	0	2001	0	1
2001	0	2001	0	1
2001	29	2001	0	1
2001	2	2001	0	1
2001	1	2001	0	1
2001	1	2001	0	1
2001	2	2001	0	1
2001	60	2001	0	1
2001			0	1
2001	7	2001	0	1
2001			0	1
2001	0	2001	1	0
2001	0	2001	0	1
2001			0	1
2001	22	2001	0	1
2001	5	2001	0	1
2001	4	2001	0	1
2001	64	2001	0	1
2001	3	2001	0	1
2001			0	1
2001	31	2001	0	1
2001	5	2001	0	1
2001			0	1
2001	8	2001	0	1
2001	22	2001	0	1
2001	0	2001	1	0
2001	6	2001	0	1
2001	32	2001	0	1
2001	0	2001	0	1
2001	178	2001	0	1
2001			0	1
2001	39	2001	0	1
2001	2	2001	0	1
2001	8	2001	0	1
2001	6	2001	0	1
2001	335	2002	0	1
2001	99	2001	0	1
2001			0	1
2001	6	2001	0	1
2001	1	2001	0	1
2001	30	2001	0	1
2001	156	2001	0	1
2001	1	2001	0	1
2001	1	2001	0	1
2001	69	2001	0	1
2001	383	2002	0	1
2001			0	1
2001	0	2001	1	0
2001	9	2001	0	1
2001			0	1
2001	0	2001	0	1
2001	0	2001	0	1
2001	11	2001	0	1
2001	9	2001	0	1
2001	0	2001	1	0
2001	0	2001	0	1
2001	13	2001	0	1
2001	1	2001	0	1
2001	25	2001	0	1
2001			0	1
2001	2	2001	0	1
2001	1	2001	0	1
2001	1	2001	0	1
2001	0	2001	1	0
2001	0	2001	0	1
2001	121	2001	0	1
2001	6	2001	0	1
2001	271	2001	0	1
2001	0	2001	0	1
2001	357	2002	0	1
2001	330	2002	0	1
2001	279	2002	0	1
2001			0	1
2001			0	1
2001	854	2004	0	1
2001	876	2003	0	1
2001	643	2002	0	1
2001	1411	2005	0	1
2001	202	2002	0	1
2001	212	2002	0	1
2001	573	2002	0	1
2001	542	2002	0	1
2001	571	2002	0	1
2001	546	2002	0	1
2001			0	1
2001	803	2003	0	1
2001	674	2002	0	1
2001	492	2002	0	1
2001	352	2002	0	1
2001	502	2002	0	1
2001	121	2002	0	1
2001	608	2002	0	1
2001	762	2003	0	1
2001			0	1
2001	294	2002	0	1
2001	390	2002	0	1
2001			0	1
2001	426	2002	0	1
2001	1141	2004	0	1
2001	333	2002	0	1
2001	739	2003	0	1
2001			0	1
2001			0	1
2001	289	2002	0	1
2001	66	2002	0	1
2001			0	1
2001	355	2002	0	1
2001	795	2003	0	1
2001			0	1
2001	479	2002	0	1
2001			0	1
2001	457	2002	0	1
2001			0	1
2001	225	2002	0	1
2001			0	1
2001	440	2003	0	1
2001	803	2004	0	1
2001	982	2004	0	1
2001	534	2002	0	1
2001	282	2002	0	1
2001	829	2003	0	1
2001	436	2002	0	1
2001	1096	2004	0	1
2001	480	2003	0	1
2001	98	2002	0	1
2001	389	2002	0	1
2001	134	2002	0	1
2001	374	2002	0	1
2001	552	2002	0	1
2001	433	2002	0	1
2001			0	1
2001	504	2002	0	1
2001	162	2002	0	1
2001	757	2003	0	1
2001			0	1
2001			0	1
2001	212	2002	0	1
2001	451	2002	0	1
2001	441	2002	0	1
2001	284	2002	0	1
2001	386	2002	0	1
2001	456	2002	0	1
2001	741	2003	0	1
2001	381	2002	0	1
2001	314	2002	0	1
2001			0	1
2001	197	2002	0	1
2001			0	1
2001	507	2002	0	1
2001			0	1
2001			0	1
2001	433	2002	0	1
2001	514	2002	0	1
2001			0	1
2001			0	1
2001	396	2002	0	1
2001			0	1
2001	173	2002	0	1
2001			0	1
2001	2343	2008	0	1
2001	476	2002	0	1
2001			0	1
2001	153	2002	0	1
2001			0	1
2001	335	2002	0	1
2001	98	2002	0	1
2001	680	2002	0	1
2001			0	1
2001	2531	2008	0	1
2001			0	1
2001	216	2002	0	1
2001	314	2002	0	1
2001	496	2002	0	1
2001	205	2002	0	1
2001	447	2002	0	1
2001			0	1
2001	178	2002	0	1
2001	192	2002	0	1
2001	721	2002	0	1
2001	874	2003	0	1
2001	387	2002	0	1
2001	823	2004	0	1
2001	394	2002	0	1
2001			0	1
2001	803	2003	0	1
2001	171	2002	0	1
2001	2344	2008	0	1
2001	162	2002	0	1
2001			0	1
2001			0	1
2001	108	2002	0	1
2001	208	2002	0	1
2001	25	2002	0	1
2001	473	2002	0	1
2001	306	2002	0	1
2001	684	2003	0	1
2001	193	2002	0	1
2001	530	2003	0	1
2001			0	1
2001	274	2002	0	1
2001			0	1
2001			0	1
2001	513	2002	0	1
2001	896	2003	0	1
2001	192	2002	0	1
2001			0	1
2001	44	2002	0	1
2001			0	1
2001	418	2002	0	1
2001	155	2002	0	1
2001			0	1
2001	892	2004	0	1
2001	111	2002	0	1
2001	807	2003	0	1
2001	63	2002	0	1
2001	414	2002	0	1
2001	653	2003	0	1
2001	249	2002	0	1
2001	2001	2007	0	1
2001	280	2002	0	1
2001	509	2002	0	1
2001	102	2002	0	1
2001	0	2001	1	0
2001	0	2001	1	0
2001	0	2001	1	0
2001	0	2001	1	0
2001	0	2001	1	0
2001		2001	1	0
2001	0	2001	1	0
2001	0	2001	1	0
2001	0	2001	1	0
2001	0	2001	1	0
2001	0	2001	1	0
2001	14	2001	0	1
2001	0	2001	1	0
2001	0	2001	1	0
2001	0	2001	1	0
2001	0	2001	1	0
2001	890	2004	0	1
2001	187	2002	0	1
2001			0	1
2001	1954	2007	0	1
2001			0	1
2001	0	2001	1	0
2001			0	1
2001	264	2002	0	1
2001	61	2001	0	1
2001	0	2001	1	0
2001	8	2001	0	1
2001	0	2001	1	0
2001	0	2001	1	0
2001			0	1
2001			0	1
2001	4	2001	0	1
2001			0	1
2001	853	2003	0	1
2001	491	2003	0	1
2001	1081	2004	0	1
2001	943	2003	0	1
2001	583	2003	0	1
2001	945	2003	0	1
2001			0	1
2001	818	2003	0	1
2001	745	2003	0	1
2001	567	2003	0	1
2001	651	2003	0	1
2001	725	2003	0	1
2001	537	2003	0	1
2001			0	1
2001	542	2003	0	1
2001			0	1
2001	599	2003	0	1
2001	747	2003	0	1
2001	1321	2005	0	1
2001	2209	2007	0	1
2001	574	2003	0	1
2001	1112	2004	0	1
2001	569	2003	0	1
2001	744	2003	0	1
2001	539	2003	0	1
2001			0	1
2001	537	2003	0	1
2001	683	2003	0	1
2001			0	1
2001	610	2003	0	1
2001	848	2003	0	1
2001	617	2003	0	1
2001	658	2003	0	1
2001	972	2003	0	1
2001	628	2003	0	1
2001	883	2003	0	1
2001	785	2004	0	1
2001			0	1
2001			0	1
2001	675	2003	0	1
2001	911	2004	0	1
2001			0	1
2001	3900	2011	0	1
2001			0	1
2001			0	1
2001	864	2004	0	1
2001	655	2003	0	1
2001			0	1
2001	566	2003	0	1
2001	969	2003	0	1
2001	702	2003	0	1
2001	864	2003	0	1
2001			0	1
2001	553	2003	0	1
2001	629	2003	0	1
2001	641	2003	0	1
2001	735	2003	0	1
2001	738	2003	0	1
2001			0	1
2001	790	2003	0	1
2001	3486	2011	0	1
2001	980	2003	0	1
2001	793	2003	0	1
2001	1057	2004	0	1
2001	824	2003	0	1
2001	494	2003	0	1
2001			0	1
2001			0	1
2001	1029	2003	0	1
2001	796	2003	0	1
2001			0	1
2001	757	2003	0	1
2001	1122	2004	0	1
2001	982	2004	0	1
2001	893	2003	0	1
2001	1097	2004	0	1
2001	710	2003	0	1
2001	828	2003	0	1
2001	1956	2006	0	1
2001	826	2004	0	1
2001			0	1
2001	2213	2007	0	1
2001	827	2003	0	1
2001			0	1
2001	984	2003	0	1
2001	2796	2009	0	1
2001	1697	2006	0	1
2001	1076	2004	0	1
2001	933	2003	0	1
2001			0	1
2001	963	2003	0	1
2001			0	1
2001			0	1
2001			0	1
2001	729	2003	0	1
2001	570	2003	0	1
2001			0	1
2001	667	2003	0	1
2001	718	2003	0	1
2001	1661	2006	0	1
2001	865	2003	0	1
2001			0	1
2001	690	2003	0	1
2001	650	2003	0	1
2001	451	2003	0	1
2001	930	2003	0	1
2001			0	1
2001			0	1
2001	639	2003	0	1
2001			0	1
2001			0	1
2001	464	2003	0	1
2001	944	2003	0	1
2001	520	2003	0	1
2001			0	1
2001	773	2003	0	1
2001	944	2004	0	1
2001	747	2003	0	1
2001	817	2003	0	1
2001			0	1
2001	2108	2006	0	1
2001			0	1
2001	724	2003	0	1
2001			0	1
2001			0	1
2001	2009	2006	0	1
2001	483	2003	0	1
2001			0	1
2001	3135	2009	0	1
2001	0	2001	0	1
2001			0	1
2001			0	1
2001			0	1
2001	174	2001	0	1
2001	11	2001	0	1
2001			0	1
2001	1	2001	0	1
2001			0	1
2001			0	1
2001			0	1
2001			0	1
2001			0	1
2001			0	1
2001	150	2001	0	1
2001			0	1
2001	1	2001	0	1
2001			0	1
2001	61	2001	0	1
2001	5	2001	0	1
2001			0	1
2001			0	1
2001	9	2001	0	1
2001			0	1
2001	7	2001	0	1
2001			0	1
2001	10	2001	0	1
2001	40	2001	0	1
2001	4	2001	0	1
2001	0	2001	0	1
2001			0	1
2001	182	2001	0	1
2001	19	2001	0	1
2001	2060	2006	0	1
2001	47	2001	0	1
2001	12	2001	0	1
2001			0	1
2001	0	2001	0	1
2001	1	2001	0	1
2001	1	2001	0	1
2001	0	2001	0	1
2001			0	1
2001			0	1
2001			0	1
2001	168	2001	0	1
2001			0	1
2001	55	2001	0	1
2001	1	2001	0	1
2001	0	2001	0	1
2001	396	2002	0	1
2001			0	1
2001			0	1
2001			0	1
2001			0	1
2001	13	2001	0	1
2001			0	1
2001	452	2002	0	1
2001	23	2001	0	1
2001			0	1
2001	4	2001	0	1
2001			0	1
2001			0	1
2001			0	1
2001	11	2001	0	1
2001			0	1
2001	35	2001	0	1
2001	5	2001	0	1
2001	6	2001	0	1
2001	52	2001	0	1
2001	99	2001	0	1
2001	60	2001	0	1
2001			0	1
2001			0	1
2001			0	1
2001			0	1
2001			0	1
2001	29	2001	0	1
2001	239	2002	0	1
2001	0	2001	0	1
2001			0	1
2001	1	2001	0	1
2001	0	2001	0	1
2001	40	2001	0	1
2001			0	1
2001			0	1
2001			0	1
2001	32	2001	0	1
2001			0	1
2001			0	1
2001	1	2001	0	1
2001	1	2001	0	1
2001			0	1
2001	2	2001	0	1
2001			0	1
2001	49	2001	0	1
2001	0	2001	1	0
2001			0	1
2001	584	2002	0	1
2001			0	1
2001	9	2001	0	1
2001	229	2001	0	1
2001			0	1
2001	10	2001	0	1
2001	15	2001	0	1
2001	9	2001	0	1
2001	132	2001	0	1
2001	462	2002	0	1
2001			0	1
2001	18	2001	0	1
2001			0	1
2001			0	1
2001	3	2001	0	1
2001			0	1
2001	3	2001	0	1
2001	0	2001	0	1
2001	5	2001	0	1
2001	1388	2004	0	1
2001	0	2001	1	0
2001	2	2001	0	1
2001	3	2001	0	1
2001	3	2001	0	1
2001	1607	2005	0	1
2001	9	2001	0	1
2001			0	1
2001	6	2001	0	1
2001			0	1
2001	108	2001	0	1
2001	0	2001	0	1
2001	1	2001	0	1
2001	17	2001	0	1
2001	18	2001	0	1
2001			0	1
2001	81	2001	0	1
2001	47	2001	0	1
2001	17	2001	0	1
2001	234	2001	0	1
2001	7	2001	0	1
2001	69	2001	0	1
2001			0	1
2001			0	1
2001	2	2001	0	1
2001	2	2001	0	1
2001	6	2001	0	1
2001			0	1
2001	11	2001	0	1
2001	9	2001	0	1
2001	1138	2004	0	1
2001			0	1
2001	4	2001	0	1
2001	893	2003	0	1
2001			0	1
2001	11	2001	0	1
2001	9	2001	0	1
2001	151	2001	0	1
2001	22	2001	0	1
2001	46	2001	0	1
2001			0	1
2001			0	1
2001	1	2001	0	1
2001	1	2001	0	1
2001			0	1
2001	14	2001	0	1
2001	4	2001	0	1
2001			0	1
2001	61	2001	0	1
2001	1	2001	0	1
2001	2	2001	0	1
2001	159	2001	0	1
2001	8	2001	0	1
2001	6	2001	0	1
2001			0	1
2001			0	1
2001	1	2001	0	1
2001			0	1
2001			0	1
2001			0	1
2001	49	2001	0	1
2001			0	1
2001	0	2001	0	1
2001	1	2001	0	1
2001			0	1
2001	0	2001	0	1
2001	86	2001	0	1
2001	1	2001	0	1
2001	1	2001	0	1
2001	15	2001	0	1
2001			0	1
2001	16	2001	0	1
2001	11	2001	0	1
2001	2853	2009	0	1
2001			0	1
2001	3	2001	0	1
2001	2	2001	0	1
2001			0	1
2001			0	1
2001	3	2001	0	1
2001			0	1
2001	5	2001	0	1
2001	2	2001	0	1
2001			0	1
2001	26	2001	0	1
2001			0	1
2001			0	1
2001			0	1
2001			0	1
2001			0	1
2001	2	2001	0	1
2001	102	2001	0	1
2001	1935	2006	0	1
2001	0	2001	1	0
2001			0	1
2001	59	2001	0	1
2001	16	2001	0	1
2001			0	1
2001			0	1
2001	5	2001	0	1
2001			0	1
2001			0	1
2001	2	2001	0	1
2001	10	2001	0	1
2001	8	2001	0	1
2001	79	2001	0	1
2001			0	1
2001			0	1
2001			0	1
2001			0	1
2001			0	1
2001			0	1
2001			0	1
2001	179	2001	0	1
2001	2	2001	0	1
2001			0	1
2001	21	2001	0	1
2001	4	2001	0	1
2001			0	1
2001	5	2001	0	1
2001			0	1
2001			0	1
2001	1	2001	0	1
2001	4	2001	0	1
2001	1923	2007	0	1
2001	8	2001	0	1
2001			0	1
2001			0	1
2001	15	2001	0	1
2001			0	1
2001	2	2001	0	1
2001			0	1
2001			0	1
2001	2	2001	0	1
2001	3	2001	0	1
2001			0	1
2001			0	1
2001			0	1
2001	2	2001	0	1
2001			0	1
2001			0	1
2001	100	2001	0	1
2001	7	2001	0	1
2001	1	2001	0	1
2001	2	2001	0	1
2001			0	1
2001	1	2001	0	1
2001			0	1
2001	0	2001	0	1
2001			0	1
2001	22	2001	0	1
2001	25	2001	0	1
2001	1218	2005	0	1
2001	39	2001	0	1
2001			0	1
2001			0	1
2001	3	2001	0	1
2001			0	1
2001			0	1
2001	56	2001	0	1
2001			0	1
2001	51	2001	0	1
2001	124	2001	0	1
2001	46	2001	0	1
2001			0	1
2001	35	2001	0	1
2001			0	1
2001	0	2001	0	1
2001	4	2001	0	1
2001	105	2001	0	1
2001	3	2001	0	1
2001			0	1
2001	5	2001	0	1
2001	9	2001	0	1
2001	4	2001	0	1
2001	1	2001	0	1
2001	6	2001	0	1
2001			0	1
2001	7	2001	0	1
2001	0	2001	0	1
2001			0	1
2001			0	1
2001			0	1
2001	0	2001	0	1
2001	447	2002	0	1
2001	10	2001	0	1
2001			0	1
2001	4	2001	0	1
2001			0	1
2001	4	2001	0	1
2001	54	2001	0	1
2001			0	1
2001	22	2001	0	1
2001	10	2001	0	1
2001	551	2002	0	1
2001			0	1
2001	38	2001	0	1
2001			0	1
2001			0	1
2001	7	2001	0	1
2001	16	2001	0	1
2001	5	2001	0	1
2001	2	2001	0	1
2001	21	2001	0	1
2001	4	2001	0	1
2001	1876	2006	0	1
2001			0	1
2001			0	1
2001	8	2001	0	1
2001	1514	2006	0	1
2001			0	1
2001	376	2002	0	1
2001			0	1
2001	4	2001	0	1
2001	1	2001	0	1
2001	0	2001	0	1
2001			0	1
2001	19	2001	0	1
2001			0	1
2001	30	2001	0	1
2001	0	2001	0	1
2001			0	1
2001	5	2001	0	1
2001	115	2001	0	1
2001	6	2001	0	1
2001			0	1
2001	1	2001	0	1
2001	20	2001	0	1
2001			0	1
2001			0	1
2001			0	1
2001	0	2001	0	1
2001	3	2001	0	1
2001	1	2001	0	1
2001	2	2001	0	1
2001			0	1
2001			0	1
2001	13	2001	0	1
2001			0	1
2001	1	2001	0	1
2001	2	2001	0	1
2001	8	2001	0	1
2001	2	2001	0	1
2001			0	1
2001	11	2001	0	1
2001			0	1
2001			0	1
2001			0	1
2001			0	1
2001			0	1
2001	32	2001	0	1
2001			0	1
2001			0	1
2001	22	2001	0	1
2001			0	1
2001	7	2001	0	1
2001	13	2001	0	1
2001	0	2001	0	1
2001			0	1
2001			0	1
2001			0	1
2001	10	2001	0	1
2001			0	1
2001	27	2001	0	1
2001	1	2001	0	1
2001			0	1
2001	3	2001	0	1
2001			0	1
2001			0	1
2001			0	1
2001	8	2001	0	1
2001	1	2001	0	1
2001			0	1
2001	11	2001	0	1
2001	7	2001	0	1
2001	2	2001	0	1
2001	3	2001	0	1
2001			0	1
2001	4	2001	0	1
2001	2	2001	0	1
2001	3	2001	0	1
2001			0	1
2001			0	1
2001	10	2001	0	1
2001			0	1
2001	1	2001	0	1
2001			0	1
2001			0	1
2001	4	2001	0	1
2001	0	2001	0	1
2001			0	1
2001	9	2001	0	1
2001			0	1
2001			0	1
2001			0	1
2001	4	2001	0	1
2001	0	2001	0	1
2001			0	1
2001	2	2001	0	1
2001	2	2001	0	1
2001	1	2001	0	1
2001	2	2001	0	1
2001	1	2001	0	1
2001	668	2003	0	1
2001	7	2001	0	1
2001			0	1
2001	178	2001	0	1
2001			0	1
2001	3	2001	0	1
2001			0	1
2001			0	1
2001	30	2001	0	1
2001	0	2001	0	1
2001			0	1
2001	0	2001	0	1
2001			0	1
2001	1	2001	0	1
2001	16	2001	0	1
2001	7	2001	0	1
2001			0	1
2001			0	1
2001			0	1
2001			0	1
2001			0	1
2001	4	2001	0	1
2001			0	1
2001			0	1
2001	16	2001	0	1
2001	1	2001	0	1
2001	0	2001	1	0
2001			0	1
2001			0	1
2001	79	2002	0	1
2001	108	2001	0	1
2001			0	1
2001	431	2002	0	1
2001	8	2001	0	1
2001	1	2001	0	1
2001			0	1
2001	26	2001	0	1
2001	1	2001	0	1
2001	29	2001	0	1
2001			0	1
2001			0	1
2001			0	1
2001			0	1
2001			0	1
2001			0	1
2001	8	2001	0	1
2001	3	2001	0	1
2001	1	2001	0	1
2001	21	2001	0	1
2001			0	1
2001	0	2001	0	1
2001	2	2001	0	1
2001	2	2001	0	1
2001			0	1
2001	464	2002	0	1
2001			0	1
2001			0	1
2001			0	1
2001			0	1
2001			0	1
2001			0	1
2001	3766	2012	0	1
2001			0	1
2001			0	1
2001	1552	2005	0	1
2001	4051	2012	0	1
2001	3109	2010	0	1
2001	3069	2009	0	1
2001			0	1
2001	2978	2009	0	1
2001			0	1
2001			0	1
2001			0	1
2001	978	2004	0	1
2001	1201	2005	0	1
2001	1471	2005	0	1
2001			0	1
2001			0	1
2001			0	1
2001	1033	2004	0	1
2001			0	1
2001	2628	2009	0	1
2001	2057	2006	0	1
2001			0	1
2001			0	1
2001	2	2001	0	1
2001			0	1
2001	1739	2006	0	1
2001			0	1
2001			0	1
2001			0	1
2001			0	1
2001			0	1
2001	2682	2008	0	1
2001			0	1
2001			0	1
2001			0	1
2001			0	1
2001	3255	2010	0	1
2001			0	1
2001	991	2004	0	1
2001			0	1
2001			0	1
2001	3182	2010	0	1
2001	1844	2006	0	1
2001			0	1
2001			0	1
2001			0	1
2001			0	1
2001			0	1
2001			0	1
2001			0	1
2001			0	1
2001	2828	2008	0	1
2001			0	1
2001			0	1
2001			0	1
2001			0	1
2001			0	1
2001			0	1
2001			0	1
2001			0	1
2001			0	1
2001			0	1
2001			0	1
2001	3232	2010	0	1
2001	1535	2005	0	1
2001	1255	2004	0	1
2001			0	1
2001	3523	2011	0	1
2001	2329	2008	0	1
2001			0	1
2001			0	1
2001			0	1
2001			0	1
2001			0	1
2001			0	1
2001			0	1
2001	3343	2010	0	1
2001	1678	2005	0	1
2001			0	1
2001	2377	2007	0	1
2001	1776	2006	0	1
2001			0	1
2001			0	1
2001	2537	2007	0	1
2001			0	1
2001			0	1
2001			0	1
2001			0	1
2001			0	1
2001			0	1
2001			0	1
2001			0	1
2001			0	1
2001	1259	2004	0	1
2001	2794	2008	0	1
2001			0	1
2001			0	1
2001			0	1
2001	2671	2008	0	1
2001	1124	2004	0	1
2001	4117	2012	0	1
2001	3240	2010	0	1
2001	3155	2010	0	1
2001	2375	2007	0	1
2001			0	1
2001	2764	2009	0	1
2001	3165	2010	0	1
2001			0	1
2001			0	1
2001			0	1
2001	1003	2004	0	1
2001			0	1
2001	1123	2004	0	1
2001	1465	2005	0	1
2001	990	2004	0	1
2001			0	1
2001			0	1
2001			0	1
2001			0	1
2001	2873	2009	0	1
2001			0	1
2001			0	1
2001	1380	2004	0	1
2001			0	1
2001			0	1
2001	1389	2005	0	1
2001	3752	2011	0	1
2001			0	1
2001			0	1
2001			0	1
2001	3908	2011	0	1
2001			0	1
2001			0	1
2001			0	1
2001			0	1
2001			0	1
2001			0	1
2001	3100	2010	0	1
2001			0	1
2001	4015	2012	0	1
2001			0	1
2001			0	1
2001			0	1
2001	2506	2008	0	1
2001			0	1
2001			0	1
2001	3140	2009	0	1
2001	3022	2010	0	1
2001			0	1
2001			0	1
2001	2445	2008	0	1
2001			0	1
2001			0	1
2001	2759	2008	0	1
2001			0	1
2001	3074	2009	0	1
2001	3296	2010	0	1
2001			0	1
2001	1678	2005	0	1
2001			0	1
2001			0	1
2001			0	1
2001	3594	2011	0	1
2001			0	1
2001			0	1
2001			0	1
2001			0	1
2001			0	1
2001	1574	2006	0	1
2001	2037	2007	0	1
2001			0	1
2001	3581	2011	0	1
2001			0	1
2001			0	1
2001			0	1
2001	3055	2010	0	1
2001			0	1
2001			0	1
2001			0	1
2001			0	1
2001			0	1
2001			0	1
2001			0	1
2001	1987	2006	0	1
2001			0	1
2001			0	1
2001			0	1
2001			0	1
2001	1274	2005	0	1
2001	1144	2004	0	1
2001	2654	2008	0	1
2001	3750	2011	0	1
2001	1529	2006	0	1
2001	3986	2012	0	1
2001			0	1
2001			0	1
2001			0	1
2001	3024	2009	0	1
2001			0	1
2001			0	1
2001	2199	2007	0	1
2001			0	1
2001	2352	2007	0	1
2001	1166	2004	0	1
2001			0	1
2001			0	1
2001			0	1
2001	2114	2007	0	1
2001	3422	2011	0	1
2001			0	1
2001	2446	2008	0	1
2001			0	1
2001	3173	2010	0	1
2001	1566	2005	0	1
2001			0	1
2001	3910	2011	0	1
2001			0	1
2001	2689	2008	0	1
2001			0	1
2001			0	1
2001			0	1
2001			0	1
2001			0	1
2001			0	1
2001	3136	2010	0	1
2001	3610	2011	0	1
2001			0	1
2001	1834	2006	0	1
2001			0	1
2001	1946	2006	0	1
2001	3722	2011	0	1
2001	2614	2008	0	1
2001			0	1
2001	1590	2005	0	1
2001	3997	2011	0	1
2001			0	1
2001			0	1
2001	3710	2011	0	1
2001	3741	2011	0	1
2001	32	2001	0	1
2001	1209	2004	0	1
2001			0	1
2001			0	1
2001			0	1
2001	1307	2005	0	1
2001			0	1
2001			0	1
2001			0	1
2001			0	1
2001			0	1
2001	2553	2008	0	1
2001			0	1
2001			0	1
2001			0	1
2001	2133	2007	0	1
2001	2158	2007	0	1
2001			0	1
2001			0	1
2001			0	1
2001			0	1
2001	3798	2011	0	1
2001			0	1
2001	2007	2006	0	1
2001			0	1
2001	2427	2007	0	1
2001			0	1
2001			0	1
2001			0	1
2001			0	1
2001			0	1
2001			0	1
2001	3044	2009	0	1
2001	978	2004	0	1
2001			0	1
2001	1947	2007	0	1
2001			0	1
2001	2155	2006	0	1
2001	3417	2011	0	1
2001	2894	2009	0	1
2001			0	1
2001			0	1
2001	2450	2008	0	1
2001			0	1
2001	1601	2005	0	1
2001			0	1
2001	2313	2007	0	1
2001			0	1
2001	2148	2006	0	1
2001			0	1
2001			0	1
2001			0	1
2001	1331	2005	0	1
2001			0	1
2001	3302	2010	0	1
2001	1952	2006	0	1
2001	1864	2006	0	1
2001			0	1
2001			0	1
2001			0	1
2001	1640	2006	0	1
2001			0	1
2001			0	1
2001			0	1
2001			0	1
2001	1846	2007	0	1
2001	1609	2005	0	1
2001	3347	2010	0	1
2001			0	1
2001			0	1
2001			0	1
2001			0	1
2001			0	1
2001			0	1
2001			0	1
2001			0	1
2001	2291	2007	0	1
2001			0	1
2001			0	1
2001			0	1
2001	3246	2010	0	1
2001			0	1
2001			0	1
2001	1584	2005	0	1
2001			0	1
2001			0	1
2001	3157	2010	0	1
2001	2965	2009	0	1
2001			0	1
2001			0	1
2001			0	1
2001	1368	2005	0	1
2001	2178	2007	0	1
2001			0	1
2001	1471	2005	0	1
2001			0	1
2001			0	1
2001			0	1
2001			0	1
2001			0	1
2001	1637	2005	0	1
2001	1590	2005	0	1
2001			0	1
2001	1327	2005	0	1
2001	1848	2006	0	1
2001	3663	2011	0	1
2001			0	1
2001			0	1
2001			0	1
2001			0	1
2001			0	1
2001	1455	2005	0	1
2001			0	1
2001	2431	2008	0	1
2001			0	1
2001			0	1
2001			0	1
2001	2511	2008	0	1
2001	3090	2009	0	1
2001			0	1
2001			0	1
2001			0	1
2001	2642	2009	0	1
2001	1948	2006	0	1
2001			0	1
2001			0	1
2001			0	1
2001			0	1
2001			0	1
2001			0	1
2001			0	1
2001			0	1
2001	1029	2004	0	1
2001			0	1
2001			0	1
2001			0	1
2001			0	1
2001			0	1
2001			0	1
2001			0	1
2001			0	1
2001	1449	2005	0	1
2001			0	1
2001	1175	2005	0	1
2001			0	1
2001			0	1
2001			0	1
2001			0	1
2001			0	1
2001			0	1
2001			0	1
2001			0	1
2001			0	1
2001			0	1
2001			0	1
2001	2617	2008	0	1
2001			0	1
2001			0	1
2001			0	1
2001	3138	2010	0	1
2001	2421	2007	0	1
2001			0	1
2001			0	1
2001	2622	2008	0	1
2001	1874	2006	0	1
2001			0	1
2001			0	1
2001	1802	2006	0	1
2001	1482	2005	0	1
2001			0	1
2001	3652	2011	0	1
2001			0	1
2001			0	1
2001			0	1
2001			0	1
2001	3452	2011	0	1
2001			0	1
2001	3863	2012	0	1
2001			0	1
2001			0	1
2001	2681	2009	0	1
2001			0	1
2001	2311	2007	0	1
2001			0	1
2001	1966	2006	0	1
2001			0	1
2001	2562	2008	0	1
2001			0	1
2001			0	1
2001			0	1
2001	1186	2004	0	1
2001	3334	2010	0	1
2001			0	1
2001			0	1
2001			0	1
2001			0	1
2001	3308	2010	0	1
2001			0	1
2001			0	1
2001	1409	2005	0	1
2001	2399	2007	0	1
2001			0	1
2001	1263	2004	0	1
2001	2718	2009	0	1
2001			0	1
2001			0	1
2001			0	1
2001			0	1
2001			0	1
2001			0	1
2001			0	1
2001			0	1
2001			0	1
2001			0	1
2001			0	1
2001			0	1
2001			0	1
2001			0	1
2001			0	1
2001			0	1
2001			0	1
2001			0	1
2001	1845	2006	0	1
2001			0	1
2001	1533	2005	0	1
2001			0	1
2001			0	1
2001			0	1
2001			0	1
2001			0	1
2001			0	1
2001			0	1
2001			0	1
2001			0	1
2001			0	1
2001	3600	2010	0	1
2001	1387	2005	0	1
2001			0	1
2001			0	1
2001			0	1
2001			0	1
2001			0	1
2001			0	1
2001	1383	2004	0	1
2001			0	1
2001	2193	2007	0	1
2001	2031	2007	0	1
2001			0	1
2001			0	1
2001			0	1
2001			0	1
2001	3640	2011	0	1
2001			0	1
2001	1016	2004	0	1
2001	1183	2004	0	1
2001			0	1
2001			0	1
2001			0	1
2001			0	1
2001			0	1
2001			0	1
2001			0	1
2001			0	1
2001	3528	2010	0	1
2001			0	1
2001	4095	2012	0	1
2001	3546	2010	0	1
2001	3397	2011	0	1
2001			0	1
2001			0	1
2001			0	1
2001			0	1
2001			0	1
2001			0	1
2001	1186	2004	0	1
2001			0	1
2001	2655	2009	0	1
2001			0	1
2001			0	1
2001	1567	2005	0	1
2001			0	1
2001	2537	2008	0	1
2001			0	1
2001			0	1
2001			0	1
2001			0	1
2001	1335	2004	0	1
2001			0	1
2001	2469	2008	0	1
2001	1109	2004	0	1
2001			0	1
2001			0	1
2001			0	1
2001			0	1
2001	889	2004	0	1
2001			0	1
2001			0	1
2001	2606	2009	0	1
2001	3817	2011	0	1
2001			0	1
2001			0	1
2001	3848	2011	0	1
2001			0	1
2001			0	1
2001	0	2001	1	0
2001	3391	2010	0	1
2001			0	1
2001			0	1
2001	1391	2005	0	1
2001			0	1
2001			0	1
2001			0	1
2001			0	1
2001			0	1
2001			0	1
2001			0	1
2001	1894	2007	0	1
2001			0	1
2001			0	1
2001			0	1
2001	2927	2009	0	1
2001			0	1
2001			0	1
2001			0	1
2001			0	1
2001	3813	2012	0	1
2001			0	1
2001			0	1
2001	3578	2010	0	1
2001	3551	2011	0	1
2001	1425	2004	0	1
2001			0	1
2001	3574	2011	0	1
2001			0	1
2001			0	1
2001			0	1
2001			0	1
2001	1209	2005	0	1
2001			0	1
2001	2029	2006	0	1
2001			0	1
2001			0	1
2001			0	1
2001	2694	2008	0	1
2001			0	1
2001	1930	2007	0	1
2001			0	1
2001			0	1
2001			0	1
2001			0	1
2001			0	1
2001			0	1
2001			0	1
2001			0	1
2001			0	1
2001			0	1
2001			0	1
2001			0	1
2001	1342	2005	0	1
2001	2457	2007	0	1
2001			0	1
2001			0	1
2001			0	1
2001			0	1
2001	1301	2004	0	1
2001			0	1
2001	3332	2010	0	1
2001			0	1
2001			0	1
2001			0	1
2001			0	1
2001	4003	2011	0	1
2001			0	1
2001			0	1
2001	1218	2005	0	1
2001			0	1
2001			0	1
2001	1505	2006	0	1
2001	3632	2011	0	1
2001			0	1
2001			0	1
2001			0	1
2001			0	1
2001			0	1
2001			0	1
2001	2007	2007	0	1
2001			0	1
2001			0	1
2001	2954	2009	0	1
2001			0	1
2001	3814	2012	0	1
2001			0	1
2001			0	1
2001			0	1
2001	2389	2007	0	1
2001	3470	2011	0	1
2001			0	1
2001			0	1
2001			0	1
2001			0	1
2001			0	1
2001			0	1
2001			0	1
2001			0	1
2001	2481	2008	0	1
2001			0	1
2001			0	1
2001			0	1
2001			0	1
2001			0	1
2001			0	1
2001			0	1
2001			0	1
2001			0	1
2001			0	1
2001			0	1
2001			0	1
2001			0	1
2001	3309	2010	0	1
2001			0	1
2001			0	1
2001			0	1
2001	3300	2010	0	1
2001			0	1
2001			0	1
2001			0	1
2001	1655	2006	0	1
2001			0	1
2001			0	1
2001			0	1
2001	2818	2009	0	1
2001			0	1
2001			0	1
2001	1948	2006	0	1
2001	2837	2009	0	1
2001	1653	2005	0	1
2001			0	1
2001	1476	2005	0	1
2001			0	1
2001	1289	2004	0	1
2001			0	1
2001			0	1
2001			0	1
2001	3329	2010	0	1
2001			0	1
2001			0	1
2001	2978	2009	0	1
2001	3024	2010	0	1
2001	3771	2012	0	1
2001	1486	2005	0	1
2001			0	1
2001			0	1
2001			0	1
2001	2085	2007	0	1
2001			0	1
2001	3183	2009	0	1
2001			0	1
2001			0	1
2001			0	1
2001	1608	2005	0	1
2001			0	1
2001			0	1
2001			0	1
2001			0	1
2001	1415	2005	0	1
2001			0	1
2001			0	1
2001	3641	2011	0	1
2001	3369	2010	0	1
2001	1578	2006	0	1
2001			0	1
2001	3450	2010	0	1
2001			0	1
2001			0	1
2001	3052	2009	0	1
2001			0	1
2001			0	1
2001			0	1
2001			0	1
2001	3923	2012	0	1
2001			0	1
2001	2981	2009	0	1
2001			0	1
2001			0	1
2001			0	1
2001			0	1
2001			0	1
2001			0	1
2001	1792	2005	0	1
2001			0	1
2001			0	1
2001	2225	2007	0	1
2001			0	1
2001			0	1
2001	2487	2008	0	1
2001			0	1
2001			0	1
2001			0	1
2001	2461	2008	0	1
2001	3760	2011	0	1
2001			0	1
2001			0	1
2001			0	1
2001	0	2001	1	0
2001			0	1
2001	2326	2008	0	1
2001			0	1
2001	3212	2010	0	1
2001	3681	2011	0	1
2001			0	1
2001			0	1
2001			0	1
2001			0	1
2001			0	1
2001			0	1
2001	3638	2011	0	1
2001			0	1
2001			0	1
2001	3032	2009	0	1
2001			0	1
2001			0	1
2001			0	1
2001			0	1
2001			0	1
2001			0	1
2001	3709	2011	0	1
2001			0	1
2001			0	1
2001	1359	2004	0	1
[truncated: 7,867 more rows]
